# Supplementary material for: Genome-wide identification and expression analysis of the R2R3-MYB gene family in tobacco (Nicotiana tabacum L.)
Source: BMC Genomics. 2022 Jun 9;23:432. doi: 10.1186/s12864-022-08658-7 (PMC9178890; doi:10.1186/s12864-022-08658-7)
Supplement: Supplementary file 1 — Additional file 1. [file 12864_2022_8658_MOESM1_ESM.xlsx]

## Sheet: Sheet1
Table S1 174 CDS sequences of R2R3-MYB genes in Nicotiana tabacum L.
Gene Name	Gene ID	CDS sequence
NtMYB1	Nitab4.5_0003163g0090.1	ATGAGAACACCAACATCATCAAAAACAAAAGTAACACCATGTTGTAGCAAAGTAGGGTTAAAGAGAGGGCCATGGACACCAGAAGAAGACGAGATATTAACAAATTATATAAATAAAGAAGGCGAAGGACGGTGGCGTACTTTGCCAAAAAAGGCGGGGCTCCTCCGTTGTGGGAAGAGCTGCCGCCTCCGGTGGATGAATTACCTCCGTCCTTCTGTCAAACGCGGCCATATTTCGCCTGATGAAGAAGATCTCATCCTTCGCCTCCATCGCCTCCTTGGCAACAGGTGGTCCTTGATAGCTGGGAGAATTCCAGGAAGAACAGATAATGAGATAAAGAATTATTGGAATACTCACCTTAGCAAGAAGTTAATCAGCCAAGGAATAGATCCAAGAACT…
NtMYB2	Nitab4.5_0001730g0050.1	ATGAGAACACCAACATCATCAAAAACAAAAGTGACAGCATGTTGTAGCAAAGTAGGGTTAAAGAGGGGGCCGTGGACACCAGAAGAAGACGAGATTTTAACAAATTATATAAATAAAGAAGGCGAAGGACGGTGGCGTACTCTGCCAAAGAAGGCGGGGCTCCTCCGTTGCGGGAAGAGCTGCCGCCTCCGGTGGATGAATTACCTCCGTCCTTCCGTCAAACGCGGCCATATTTCGCCTGATGAAGAAGATCTCATCCTTCGCCTCCATCGCCTCCTTGGCAACAGGTGGTCCTTGATAGCTGGGAGAATTCCAGGAAGAACAGATAATGAGATAAAGAATTATTGGAATACTCACCTTAGCAAGAAGTTAATCAGCCAAGGAATAAATCCAAGAACT…
NtMYB3	Nitab4.5_0000673g0080.1	ATGGGGAGAGCGCCGTGTTGTGCTAAAGAGGGGTTGCGTAAAGGTCCTTGGTCTACAAAAGAAGATTTGTTGCTTAGTAATTATATTAAGGAAAATGGTGAAGGCCAATGGAGAAACTTGCCCAAGAAAGCTGGGCTACTTAGATGTGGAAAAAGTTGTAGGCTAAGATGGATGAACTATCTGAGGCCAGGGATCAAGAGAGGAAATTTTAGCCAAGATGAAGAAGATCTTATAATAAGACTTCATTCCCTTTTGGGCAATCGTTGGTCACTCATAGCTGGAAGATTACCAGGTCGAACTGACAATGAAATCAAGAATTATTGGAACACACATCTCATCAAGAAGCTCAAAAGTGCTGGAATTGAGCCCAAAGTTAACAAGATTTTCTCCAAATATTGT…
NtMYB4	Nitab4.5_0000109g0340.1	ATGGGAAGAAAACCATGTTGTGCAAAAGAAGGATTACGAAAAGGTCCATGGTCTTCTAAAGAAGATTCGTTACTTACTAATTATATCAAGGAAAATGGTGAAGGACAATGGAGATCTTTGCCTAAGAATGCTGGACTACTTAGGTGTGGAAAAAGTTGCAGACTAAGATGGATGAACTATTTAAGACCAGGGATTAAAAGAGGAAACTTCACTCAAGATGAAGAAGATCTTATAGTGAGACTACATTCTCTTTTGGGTAATCGTTGGTCACTAATTGCTGGAAGATTACCAGGTCGAACAGATAATGAAATCAAAAATTATTGGAACACCCATTTAATCAAGAAGCTCAAAAGTGCTGGAATTGAACGAAAACCCCACAAAAATTTCTCCAAATGTTCC…
NtMYB5	Nitab4.5_0004437g0020.1	ATGGGACGTTCACCTTGTTGTGAGAAAGCTCATACAAATAAAGGAGCTTGGACTAAAGAAGAAGATCAACGCCTTGTTAATTATATTCGTTCTCATGGTGAAGGCTGTTGGCGTTCTCTCCCTAAAGCTGCAGGATTGCAAAGATGTGGAAAGAGCTGCAGATTGAGGTGGATAAATTATCTAAGGCCTGATCTGAAAAGAGGGAATTTTACTGAAGAAGAAGATGATTTGATCATCAAACTCCATAGTTTGCTTGGAAACAAATGGTCTGTGATTGCCGGAAGATTACCAGGTAGAACTGATAATGAAATCAAGAATTATTGGAACACACACATTAAGAGAAAACTCATTAGCCGTGGCCTTGATCCACACACACACCGACCACTCAACACCGCCACC…
NtMYB6	Nitab4.5_0002728g0020.1	ATGGGAAGAAAACCATGTTGTGCAAAAGAGGGATTGCGAAAAGGTCCTTGGTCTTCTAAAGAAGATTTGTTACTTACTAATTATATCAAGGAAAATGGTGAAGGACAATGGAGATCTTTGCCTAAGAATGCTGGGTTGCTTAGGTGTGGAAAAAGTTGCAGACTAAGATGGATGAACTATTTAAGACCAGGGATTAAAAGAGGAAACTTCAGTCAAGATGAAGAAGATCTTATATTGAGACTACATTCTCTTTTGGGTAATCGTTGGTCACTAATTGCTGGGAGATTACCAGGTCGAACAGATAATGAAATCAAGAATTATTGGAACACCCATTTAATCAAGAAGCTCAAAAGTGCTGGAATTGAACCAAAACCCCACAAAAAATTCTCCAAATGTTCC…
NtMYB7	Nitab4.5_0006880g0040.1	ATGGGAAGAAAACCATGTTGTGTAAAAGAGGGATTGAGAAAAGGTCCATGGTCTTCTAAAGAAGATTTATTACTTACTAATTATATCAAGGAAAATGGTGAAGGACAATGGAGATCTTTGCCTAAGAATGCTGGGTTGCTTAGGTGTGGAAAAAGTTGTAGACTAAGATGGATGAACTATTTAAGACCAGGGATTAAAAGAGGAAATTTCAGTCAAGATGAAGAAGATCTTATAGTGAGACTACATTCTCTTTTGGGTAATCGTTGGTCACTAATTGCTGGAAGATTACCAGGTCGTACAGACAATGAAATCAAGAATTATTGGAACACACATTTAATCAAGAAGCTCAAAAATGCTGGAATTGAACCAAAACCCCACAAAAATTTCTCCAAATGTTCC…
NtMYB8	Nitab4.5_0017504g0010.1	ATGAAGGATAAAGAATTTAAAACAAGAATGAAGAGAGGATTTTGGAAACCTGAAGAGGACTTGATATTGAAAAATTGTGTGGAGACTCATGGAGAGGGAAACTGGGCCACCATTTCTGAGAAGTCAGGCTTAATGAGGAGTGGTAAGAGCTGCAGACTAAGGTGGAAAAATTACCTGAGGCCAAACATCAAGCGAGGAATGATGTCAGAAGATGAAAAGGACCTCATCATCAGACTCCATAAGCTTCTTGGCAACCGATGGTCGCTCATTGCAGGTAGGCTTCCTGGAAGAACAGACAATGAAGTAAAGAACTTCTGGAACACACATTTGAACAAGAGGTCTTGCAGAGGCAAAAAGAAACATGTCAAGTCCAAGGAGGCGAACAATCGCAGCCCACTG…
NtMYB9	Nitab4.5_0000189g0200.1	ATGGGAAGAAAGCCTTGTTGTTCTAAAGAAGGATTAAACAAAGGGGCATGGACTCCTATGGAGGATAAAATTCTAATAGATTATATCAAAGTAAATGGTGAAGGGAAATGGAGAAATCTTCCCAAAAGAGCTGGTCTTAAAAGATGTGGAAAGAGTTGCAGACTAAGGTGGCTGAATTATCTAAGGCCAGACATTAAGAGGGGAAATATAACTCCAGATGAAGAAGATCTCATTATCAGACTTCATAAACTTCTTGGAAATAGATGGTCTCTGATAGCTGGAAGGTTACCAGAACGAACAGACAATGAAATCAAGAATTATTGGAACACAAACATCGGCAAAAAACTACAACAAGGAGTTGCTCCTGGTCAGCCAAACCGCATAATATCTTCCATTAAT…
NtMYB10	Nitab4.5_0000303g0330.1	TCTTATCAAGAAGAGAAATTAATAGTAGTAGTGAAAGAGACAAGCGTAGTTATTGGTTTTCTCTATCAATATCTTTCTGTAGCTCTACCCAAAAGTAAAAACTTGAAAAGAAAGGAAAGTGAAAAAGAAGTGTTAGATCAAGTCATGGGACGTTCACCTTGTTGTGAAAAAGCTCATACAAATAAAGGAGCATGGACTAAAGAAGAAGACCAACGCCTTATCAATTACATACGTTCTCATGGTGAAGGTTGCTGGCGTTCTCTCCCTACAGCTGCAGGATTGCAAAGATGTGGAAAGAGCTGCAGACTGAGATGGATAAATTACCTAAGGCCTGATCTCAAAAGAGGAAACTTTACTGAAGAAGAAGACGAATTGATCATCAAACTCCACAGTTTACTT…
NtMYB11	Nitab4.5_0012287g0020.1	ATGATGGATAAAGAATTTAAAACAAGAATGAAGAGAGGATTTTGGAAACCTGAAGAGGACTTGATATTGAAAAATTGTGTGGAGATTCATGGAGAGGGAAACTGGGCCACCATTTCTGAGAAGTCAGGCTTAATGAGGAGTGGTAAGAGCTGCAGACTAAGGTGGAAAAATTACCTGAGGCCAAACATCAAGCGAGGAATGATGTCTGAAGATGAAAAGGACCTCATCATCAGACTCCATAAGCTCCTTGGAAACCGATGGTCGCTCATTGCAGGTAGGCTTCCTGGAAGAACAGACAATGAAGTAAAGAACTTCTGGAACACACATTTGAGCAAGAGGTCTTGTAGAGGCAAAAAGAAACATGTCAAGTCCAAGGAGGCGAACAGTCGCAGCCCACTG…
NtMYB12	Nitab4.5_0002222g0050.1	ATGGGAAGACCACCTTGTTGCGACAAAAATGGACTTAAGAAAGGGCCATGGACTACAGAAGAAGATCAAAAACTCATTGATTACATTCAAAAACATGGCTCTGGAAATTGGAGGACACTTCCTAAAAATGCTGGGCTTCAAAGGTGTGGAAAGAGTTGTAGGCTACGTTGGACTAACTATCTAAGGCCAGATATTAAAAGGGGGAAATTCTCCTTTGAAGAAGAAGAGACAATCATCCATTTGCATAGTATTCTTGGAAACAAGTGGTCTGCCATTGCTGGTCGCTTGCCTGGACGGACTGATAATGAAATCAAGAACTACTGGAATACACACATTCGAAAAAAGCTTCTGAGAATGGGAATTGATCCAGTGACTCATAGTCCTCGTCTTGATCTTCTT…
NtMYB13	Nitab4.5_0004379g0020.1	ATGGGAAGAAAACCCTGTTGTTCTAAAGAAGGTCTGAGGAAAGGTACATGGACTGCAAAAGAAGATATGCTACTTACTAATTATATTAATGAACATGGAGAAGTTGGATGGAGATCTCTTCCTATGAAAGCTGGGCTACTCAGATGTGGCAAGAGTTGTAGATTAAGATGGGTGAATTATCTTAAGCCAGGAATCAAGAGAGGTAATTTTACATCTGAAGAAGAAGATCTTATTGTTAGACTTTATAATCTTCTAGGAAGTCGTTGGTCTCTCATTGCTGGAAGAATACCTGGTCGAACAGACAACGAAATAAAGAATTATTGGAACACACATCTTCTCAAGAAACTCAAATCCGAAGGACTTGAGCCAAAAATACACAAATCTCTTGCAAAAAACACT…
NtMYB14	Nitab4.5_0001007g0040.1	ATGGGAAGAACACCTTGTTGTGACAAAAATGGACTTAAGAAAGGGCCATGGACTACAGAAGAAGATCAGAAACTCATTGATTACATTAAAAAACATGGCTCTGGAAATTGGAGGACACTTCCTAAGAATGCTGGGCTTCAAAGGTGTGGAAAGAGTTGTAGGCTACGTTGGACTAACTATCTTAGGCCAGATATTAAAAGGGGAAAATTCTCCTTTGAAGAAGAAGAGACAATCATTCATTTGCATAGTATTCTTGGAAACAAGTGGTCTGCCATTGCTGGTCGCTTGCCTGGAAGGACTGATAATGAAATAAAAAATTATTGGAATACACACATTCGAAAGAAGCTTCTGAGAATGGGAATTGATCCATTAACTCATAGTCCTCGTCTTGATCTTCTT…
NtMYB15	Nitab4.5_0016704g0010.1	ATGGGGAGAGCTCCTTGTTGTGAGAAAATGGGGCTGAAAAAAGGGCCATGGACTCCTGAAGAAGATCAGATCCTCATCTCTTTCATTCAACAAAATGGCCATGGCAACTGGCGAGCCCTTCCTAAACAAGCTGGACTATTGAGATGCGGGAAAAGTTGCAGACTGCGGTGGACGAATTATTTGCGACCAGATATAAAGAGGGGAAATTTCACAAAGGAAGAAGAAGATACAATTATCCAGTTACATGAAATGCTTGGCAATAGATGGTCAGCAATAGCAGCAAAATTACCGGGACGAACAGACAATGAAATAAAAAATGTTTGGCACACCCACTTGAAGAAGAAGCTCAAAGATTATAAGCCTCCTCAGAACCCCAAAAGACACTCCAAAAATCATGAT…
NtMYB16	Nitab4.5_0000044g0310.1	ATGGTGAGAGCTCCTTGTTGTGAGAAGATGGGGTTGAAAAAAGGACCATGGACTCCTGAAGAAGATCAAATTCTTGTTTCTTATATTCAAACAAATGGCCATGGCAATTGGAGAGCCCTCCCTAAACTAGCTGGACTTTTGAGATGTGGGAAGAGTTGCAGATTGCGTTGGACTAACTATTTGCGTCCAGATATAAAGAGGGGAAACTTTACTAGAGAAGAAGAAGACTCCATTATTCAGTTACATGAAATGCTTGGCAATAGATGGTCTGCAATAGCAGCGAGATTACCGGGACGAACGGACAATGAAATTAAAAATGTATGGCACACCCACTTGAAAAAGAGGCTTAAAAATTACCAGCCTCCTCAAAACTCCAAAAGACACTCCAAAAACAACCTT…
NtMYB17	Nitab4.5_0000247g0080.1	ATGGGAAGATCACCTTGCTGTGAGAAATCACATACAAATAAAGGAGCATGGACTAAAGAAGAAGATGAAAGGCTTATAGCATACATAAAAGCTCATGGCGAAGGGTGTTGGAGATCACTTCCTAAAGCTGCTGGACTTTTGAGGTGTGGCAAAAGTTGCCGTCTCCGATGGATTAATTACTTGAGGCTTGATCTCAAACGTGGTAATTTTACTGAAGAAGAAGATGAACTCATTATCAAACTCCACAGCCTCCTCGGAAACAAGTGGTCGCTTATAGCTGGAAGACTACCAGGAAGAACAGATAATGAGATAAAAAATTATTGGAATACTCATATAAGGAGGAAACTATTGAGTTGCGGTATTGATCCTACAACACACCGGGCTATAAACGAGTCTAGC…
NtMYB18	Nitab4.5_0004662g0010.1	ATGGTGAGAGCTCCTTGTTGTGAGAAGATGGGGTTGAAAAAAGGACCATGGACTCCTGAAGAAGATCAAGTTCTTGTTTCTTATATTCAAACAAATGGCCATGGCAATTGGAGAGCCCTTCCTAAATTAGCTGGACTTTTGAGATGTGGGAAGAGTTGCAGATTACGTTGGACTAACTATTTGCGTCCAGATATAAAGAGGGGAAACTTTACTAGAGAAGAAGAAGACTCCATTATTCAGTTACATGAAATGCTTGGCAATAGATGGTCTGCAATAGCAGCGAGATTACCAGGACGAACGGACAATGAAATTAAAAATGTATGGCACACCCACTTGAAAAAGAGGCTTAAAAATTATCAGCCTCCTCAAAACTCCAAAAAACACTCCAAAAACAATCTT…
NtMYB19	Nitab4.5_0000436g0250.1	ATGGTGAGAGCTCCTTGTTGTGATAAAATGGGTTTGAAGAAAGGGCCATGGTCACCTGAAGAAGACCAAATTCTTATCTCTTACATTCAAAGAAATGGCCATGGCAATTGGCGTGCTCTTCCTAAACAAGCAGGACTATTGAGATGTGGGAAAAGTTGCAGACTCAGGTGGATGAATTACTTGAGTCCAGATATAAAGAGGGGAAATTTCACCAAAGAAGAAGAAGATACTATCATCCACTTACATGAAAAGCTTGGCAATAGATGGTCAGCAATAGCATCAAGATTACAAGGAAGAACAGACAATGAAATTAAAAATATTTGGCACACCCACTTGAAGAAAAGACTAAAAAATTATCAACCTCCTCGTAACTCCAAAAGATACTACAATAACGTCAAT…
NtMYB20	Nitab4.5_0007938g0010.1	ATTACTGGTAGAAAAAAAAAATCAATGGGAAGATCACCAAGTTCTGATAAAAATGAACTTAAGAAAGGTCCTTGGACCTCAGAGGAAGATCATAAGCTCAGAGAATATATTCAAGTTCATGGTCCTGGAAACTGGCGTAGCCTCCCAAAAAATGCTGGACTTCAAAGGTGTGGAAAAAGTTGTCGTCTTCGTTGGGCGAATTATTTGAGACCAGATATTAAGAGAGGAAGATTCTCATTTGAAGAAGAAGAAACTATTATCCAACTTCACAGTGTTCTTGGAAACAAATGGTCAGCAATAGCTGCTCGCTTGCCAGGAAGAACAGACAATGAGATCAAGAATTATTGGAACACTCACATAAGAAAAAGGCTTCTAAGAATGGGACTTGATCCAGTAACT…
NtMYB21	Nitab4.5_0008924g0010.1	ATGGGAAGAGCTCCTTGTTGTGACAAAAATGGACTTAAGAAGGGTCCATGGACCCCTGAAGAAGATCAAAAGCTCATTGATTACATTCAAAAACATGGCTATGGAAATTGGAGAACTCTTCCAAAGAATGCTGGACTTCAAAGGTGTGGAAAGAGTTGCAGGCTTCGTTGGACAAACTATCTAAGGCCAGATATTAAAAGGGGAAGGTTCTCTTTTGAAGAAGAAGAGACAATCATTCAACTGCATAGTGTTTTAGGGAACAAGTGGTCTGCTATTGCTGCGCGTTTGCCCGGTAGAACTGATAATGAAATCAAGAACTATTGGAACACTCACATCAGAAAAAGGCTTTTGAGAATGGGAATTGATCCAGTAACTCATAGTCCACGCCTTGATCTTCTT…
NtMYB22	Nitab4.5_0002250g0030.1	ATGGGGAGATATCCATGCTGCAAATCAGACAAAGATTTGAAGAAGGGGCAATGGACAGCTGAAGAAGATGAAAAACTAATGGAATATATTCAAGAAAATGGTCAGGGAAATTGGCAATTGGTCCCCAAAAGAGCAGGCTTAAACAGGTGTGGGAAGAGTTGTAGACTAAGGTGGACTAATTATCTAAGGCCTGATATTAAAAGAGGAGGTTTCTCAGAGGAAGAAGAACAGATGATCATCAACTTTCATTCTGTCCTTGGAAACAGATGGTCAAGAATTGCAGCTCATCTTCCAGTAAGGACTGATAATGAAATCAAGAATTTCTGGAATACCCATCTGAAGAAAAAGCTTCTCAAATCTGGAATTGATCCAGTAACACATCAACCAATAACTGATCCC…
NtMYB23	Nitab4.5_0003631g0010.1	ATGGGAAGGTCTCCTTGTTGTGATGAAAATGGCCTTAAAAAAGGACCATGGACTCCTGAAGAAGATCAGAAACTTATTGATTATATTGACAAACATGGCCATGGCAGTTGGAGAGCTCTTCCTAAGCTTGCAGGCCTTAATAGATGTGGCAAGAGCTGCAGGTTGAGATGGACTAATTATTTGAGGCCTGATATCAAGAGAGGGAAATTCTCTGAAGAAGAAGAACAAACAATTCTTCATCTCCATTCCATCTTAGGAAATAAATGGTCTGCGATCGCGACACACCTACCAGGAAGAACAGATAATGAGATCAAGAATTTCTGGAACACACATTTAAAGAAGAAACTGATTCAAATGGGATATGATCCAATGACTCACAGGCCAAGAACTGATTTATTT…
NtMYB24	Nitab4.5_0002714g0010.1	ATGGGAAGATCACCAAGTTCTGATAAAAATGGACTCAAGAAAGGTCCTTGGACCTCAGAGGAAGATCATAAGCTCATAGAATATATTCAAGTTCATGGTCCTGGAAACTGGCGTAGCCTCCCTAAAAATGCTGGACTTCAAAGGTGTGGAAAGAGTTGTCGTCTTCGTTGGACGAATTATTTGAGACCAGATATTAAGAGAGGAAGATTCTCATTTGAAGAAGAAGAAACTATTATCCAACTTCACAGTGTTCTAGGCAACAAATGGTCAGCAATAGCTGCTCGTTTGCCAGGAAGAACGGACAATGAAGTAAAGAATTATTGGAACACACACATAAGAAAAAGGCTTCTAAGAATGGGACTTGATCCAGTAACTCACAGCCCTCGTCTTGATTTATTA…
NtMYB25	Nitab4.5_0005304g0030.1	ATTCCTTGCTGTGAAAAAAATGGACTTAAGAAGGGTCCATGGACCTCAGAAGAAGATCAAAAGCTCATTGATTACATTCAAAAGCATGGTTGTGGAAATTGGAGGTTACTTCCCAAAAATGCTGGGCTTCAAAGGTGTGGAAAGAGTTGCAGGCTACGTTGGACCAACTATCTAAGGCCAGATATTAAAAGGGGAAAATTCTCTTTTGAAGAAGAGGAAACAATCATTCAACTTCATAGTATATTAGGCAACAAGTGGTCAGCAATTGCTGCTAGCTTGCCTGGAAGGACAGATAATGAAATCAAGAATTATTGGAATACTTATATTAGAAAAAAGCTTATGAGAATGGGAATTGACCCTGTGACACACTCTCCTCGTCTTGATCTTCTTGATTTTTCC…
NtMYB26	Nitab4.5_0000232g0160.1	ATGTATAAATACTACAAACATAGCTTAGGTAGCAGCAGCAAGAAGAAACCAGCCAAACAAGTTAAAAGAAAAAATCTACCTCACAAAATGGGAAGGTCTCCTTGTTGTGATGAAAATGGCCTAAAAAAAGGGCCATGGACTCCTGAAGAAGATCAGAAACTTATTGATTATATTGACAAACATGGCCATGGCAGTTGGAGAGCTCTTCCTAAGCTTGCAGGCCTTAATAGATGTGGCAAGAGCTGCAGATTAAGATGGACTAATTATTTGAGGCCTGATATCAAGAGAGGCAAATTCTCTGAAGAAGAAGAACAAACAATTCTTCATCTCCATTCCATCTTAGGAAACAAATGGTCTGCGATCGCGACACACCTACCAGGAAGAACAGACAATGAGATC…
NtMYB27	Nitab4.5_0000021g0690.1	ATGAGAAGATCAGCAGAATTTGATGATATGAGTGGGCTAAAAAAAGGTCCTTGGACTCCAGAAGAAGATCAAAAGCTAGTTGATTACATCCACAAATATGGCCATGAAAATTGGAGAGCTCTTCCTAAACTTGCTGGACTTAATCGCTGTGGAAAAAGCTGCCGCCTTAGGTGGACTAATTATCTCAGGCCTGATATCAAGAGAGGCAAATTCTCTGAAGATGAAGAAAAACTCATCGTCAAACTCCACTCACTCCTCGGTAACAAATGGTCAGCAATTGCAACACGTCTACCGGGACGAACTGATAATGAGATCAAGAATTACTGGAATACTCATCTGAGAAAGAAACTTCTGCAGATGGGAATTGACCCTGTAACTCATAGGCCTAGAACTGATCAT…
NtMYB28	Nitab4.5_0000302g0200.1	ATGGTGAGAGCTCCTTGTTGTGAGAAAATGGGGCTGAAAAAAGGGCCATGGATTCCTGAAGAAGATCAGATTCTCATCTCTTTCATTCAAACTAATGGCCATGGCAACTGGCGAGCCCTTCCCAAACAGGCTGGACTATTGAGATGCGGGAAGAGTTGCAGACTGCGGTGGACGAATTATTTGCGACCAGATATAAAGAGGGGAAATTTCACCAAGGAAGAAGAAGAAACAATTATCCAGTTACATGAAATGCTTGGCAATAGATGGTCTGCAATAGCAGCAAAATTACCAGGACGAACAGACAATGAAATAAAAAATGTTTGGCACACCCACTTGAAGAAGAAGCTCAAAGATTATAAGCCTCCTCAGAACTCCAAAAGACACTCCAAGTCCAAGAAT…
NtMYB29	Nitab4.5_0010133g0010.1	ATGAGAAAGCCTGAGTTCTCCTCTTCCTCCTCAGGCAAGAACGGAACGAACAGTAACAACAACAATAATAACAACAACAACAACAACGCGAACGTGAAGTTGAGAAAAGGGTTGTGGTCACCAGAGGAAGATGAGAAGCTGATGCATTATATGTTAACAAATGGGCAAGGGTGTTGGAGTGATGTAGCAAGAAATGCTGGATTACAGAGATGTGGGAAGAGTTGTAGGCTAAGGTGGATTAATTATTTGAGACCTGATCTTAAAAGAGGTGCTTTTTCACCTCAAGAAGAAGAACTTATTATCCATTTACATTCTCTTCTTGGTAACAGATGGTCACAAATAGCTGGACGTTTGCCTGGACGTACTGATAATGAAATCAAGAATTTCTGGAATTCGACA…
NtMYB30	Nitab4.5_0000769g0140.1	ATGGGAAGATCACCTTGTTGTGATAAAAATGGACTAAAGAAAGGTCCATGGACAACAGAAGAAGATCATAAACTTATCCAATATATTCAAATTCATGGTCCTGGAAATTGGCGAACCCTTCCTAAGAATGCTGGACTTCAAAGGTGTGGAAAGAGTTGTCGTCTTCGTTGGACGAATTATTTAAGGCCTGATATTAAGAGGGGACGTTTCTCATTTGAAGAAGAAGAAACTATTATCCAACTTCACAGTGTTCTTGGCAACAAGTGGTCAGCTATAGCGGCTCGTTTGCCAGGAAGAACAGACAATGAAATCAAGAATTATTGGAATACTCACATAAGAAAAAGGCTTCTAAGGAGTGGTATTGATCCAGTTACTCATAGTCCTCGTCTTGATTTATTA…
NtMYB31	Nitab4.5_0005512g0020.1	ATGGGTCGATCTCCATGTTGTGATAAAGTTGGTCTGAAAAAAGGACCTTGGACACCTGAAGAAGATCAAAAACTCTTGGCTTATATTGAAGAACATGGTCATGGTAGCTGGCGTGCATTACCTGCTAAAGCTGGACTTCAAAGATGTGGAAAGAGTTGCAGGCTCAGGTGGACTAATTACTTAAGGCCTGATATCAAGAGAGGGAAATTCACTTTACAAGAAGAACAAACCATCATTCAACTCCATGCTCTCTTAGGGAATAGGTGGTCGGCCATAGCAACTCATTTGCCCAAAAGAACAGATAATGAGATCAAGAATTATTGGAATACGCATCTTAAGAAACGGCTAGTGAAAATGGGCATTGACCCAGTGACCCACAAGCCCAAGAACGATACCCTC…
NtMYB32	Nitab4.5_0005819g0010.1	TTGGGGAGACAGGAAAAAGAGTCTCTGAACACAAAACAAAGAATCCATACAATGAGGAAGCCTGAGTTCTCTTCTTCCTCCTCAGGCAAGAACGGGACGAACAGTAACAACAACAACAACAACAACGCGAACGTGAAGTTGAGGAAAGGGTTATGGTCACCAGAGGAAGATGAGAAGCTGATGCATTATATGTTGACAAATGGACAAGGGTGTTGGAGTGATGTAGCAAGAAATGCAGGATTACAAAGGTGTGGGAAGAGTTGTAGGCTAAGGTGGATTAATTATTTGAGGCCTGATCTTAAAAGAGGTGCTTTTTCACCTCAAGAAGAAGAACTTATTATCCATTTACATTCCCTTCTTGGGAACAGGTGGTCACAAATAGCTGGACGTTTGCCAGGA…
NtMYB33	Nitab4.5_0000568g0090.1	ATGGGTCGATCTCCATGTTGTGATAAAGTTGGTTTGAAAAAAGGACCTTGGACACCTGAAGAAGATCAAAAACTCTTGGCTTATATTGAAGAACATGGCCATGGTAGCTGGCGTGCATTACCTGCCAAAGCTGGACTTCAAAGATGTGGAAAGAGTTGCAGGCTAAGGTGGACTAATTACCTAAGGCCTGATATCAAGAGAGGGAAATTCACTTTACAAGAAGAACAAACCATCATTCAACTCCATGCTCTCTTAGGGAATAGGTGGTCGGCCATAGCAACTCATTTGCCGAAAAGAACAGATAATGAGATCAAGAATTATTGGAATACGCATCTTAAGAAACGGCTAGTGAAAATGGGCATTGACCCAGTGACTCACAAGCCCAAGAACGACACCCTC…
NtMYB34	Nitab4.5_0000274g0200.1	ATGGGTAGACCCCCTTGCTGTGACAAAGTAGGAGTGAAAAAAGGGCCATGGACTCCAGAAGAAGATATAATGTTGGTTTCTTATGTTCAAGAACATGGTCCAGGAAATTGGAGGGCAGTTCCCACTAAAACAGGATTGCGGAGATGTAGCAAGAGCTGCAGGCTAAGATGGACTAACTACCTTAGGCCAGGGATAAAGAGGGGTAGCTTCACAGATCAAGAAGAGAAGATGATTATCCAGCTACAAGCTCTTTTAGGCAACAAATGGGCTGCAATAGCTTCGTATCTACCAGAGAGAACTGACAACGACATTAAAAACTACTGGAATACTCATCTAAAGAAAAAGATGAAAAATCTTCAAGAAAAATGCTCTGGAGATGATGATCTATTCTCTGTAGAA…
NtMYB35	Nitab4.5_0000649g0090.1	ATGGGAAGAGCTCCCTGTTGTGATAAAAATGGACTTAAAAAGGGTCCATGGACCCCTGAAGAAGATCAAAAGCTCATTGATTACATTCAAAAGTATGGCTATGGAAATTGGAGAACACTTCCAAAGAATGCTGGACTTCAAAGGTGTGGAAAGAGTTGCAGGCTTCGTTGGACAAACTATCTAAGGCCAGATATTAAAAGGGGAAGGTTCTCTTTTGAAGAAGAAGAGACAATCATTCAACTGCATAGTGTTTTAGGGAACAAGTGGTCTGCTATTGCTGCACGTTTGCCCGGTAGAACTGATAATGAAATCAAGAACTATTGGAATACTCACATCAGAAAAAGGCTTTTGAGAATGGGAATTGATCCAGTAACTCATAGTCCACGCCTTGATCTTCTT…
NtMYB36	Nitab4.5_0002030g0030.1	ATGGGAAGACCCCCTTGCTGTGACAAAGTAGGGGTGAAAAAAGGGCCATGGACTCCTGAAGAAGATATAATGTTGGTCTCTTATGTTCAAGAACATGGTCCAGGAAATTGGAGGGCAGTTCCCACTAAGACAGGATTGCGGAGGTGTAGCAAGAGCTGCAGGCTAAGATGGACTAACTACCTTAGGCCAGGAATAAAGAGGGGTAGCTTCACAGATCAAGAAGAGAAGATGATTATCCAGCTACAAGCTCTTTTAGGCAACAAATGGGCTGCAATAGCTTCGTATCTACCAGAGAGAACAGACAACGACATTAAAAACTACTGGAATACACATCTAAAGAAAAAGATGAAAAATCTTGAAGAAAAATGCTCTGGAGATGATGATCTATTCTCAGTAGAA…
NtMYB37	Nitab4.5_0002529g0070.1	GTCTCAAAGTACCACATATCTTCACTCCTATCCCATATCTCTTCCTCTCTCTCCTTTTTTCTTCATCTTTAAAAAAAGATGGATAAAAAACCATGCAACTCTCAAGATGTTGAAGTAAGGAAAGGACCTTGGACTATGGAAGAGGATTTAATTCTCATTAACTACATTGCTAATCATGGTGAAGGTGTTTGGAATTCCTTAGCTAAATCTGCTGGTCTCAAACGTACTGGAAAAAGCTGTCGGCTCCGGTGGCTAAATTATCTCCGGCCTGATGTCCGGAGGGGAAATATTACACCTGAAGAACAACTTTTGATAATGGAACTGCATGCTAAGTGGGGAAACAGGTGGTCAAAAATTGCAAAGCATTTGCCTGGAAGAACAGATAATGAGATAAAGAAC…
NtMYB38	Nitab4.5_0000121g0260.1	ATGGGAAGGCCACCTTGTTGTGATAAAATTGGTGTGAAAAAAGGACCATGGACACCAGAAGAAGATATCATTCTGGTATCATATATTCAAGAACATGGTCCTGGTAACTGGAGAGCTGTTCCTACTAATACTGGATTGCTTAGATGCAGCAAGAGTTGCAGACTTAGATGGACTAACTATCTGCGTCCAGGCATCAAACGTGGCAACTTTACCGAGCATGAAGAGAAAATGATTATTCACCTCCAAGCCCTTCTTGGCAACAGATGGGCAGCTATAGCTTCATATCTTCCACAAAGAACAGACAATGACATAAAAAATTATTGGAATACTCATTTGCAAAAGAAGCTTAAGAATGATGATGTGAATAATCAAAAGGGAAAATCATCATTTCAATCAATC…
NtMYB39	Nitab4.5_0002217g0020.1	GTCACAAAGTACCATATCTTCACTCCTATCCCATATCTCTTCCTCTCTCTCCTTTTTTCTTCATTTGTTTTTTAAAAGATGGATAAAAAACCATGCAACTCTCAAGATGTTGAAGTGAGGAAAGGACCTTGGACTATGGAAGAGGATTTAATTCTCATTAACTACATTGCTAATCATGGTGAAGGTGTTTGGAATTCCTTAGCTAAATCTGCTGGTCTCAAACGTACCGGAAAAAGCTGTCGGCTCCGGTGGCTAAATTATCTCCGGCCTGATGTCCGGAGGGGAAATATTACACCTGAAGAACAACTTTTGATAATGGAACTGCATGCTAAGTGGGGAAACAGGTGGTCAAAAATTGCAAAGCATTTGCCAGGAAGAACAGATAACGAGATAAAAAAC…
NtMYB40	Nitab4.5_0000634g0210.1	ATGAGGAAGCCAGATCATTCATCATCAATGATGAAGGAGAAAGGGAATAGTTGTAATAATAATAATAATAATACTAAGGCAAAACTAAGAAAAGGGTTATGGTCACCAGAGGAAGATGAGAAGCTGATGAATTACATGTTAACAAATGGGCAAGGCTGTTGGAGTGACATTGCTAGAAATGCTGGCTTGCAAAGGTGTGGCAAAAGCTGTCGCCTCCGTTGGATTAATTACTTGAGGCCTGACCTTAAACGCGGCGCCTTTTCTCCTCAAGAAGAAGAACACATTGTTCATTTGCATTCCATTCTTGGAAATAGGTGGTCACAAATTGCAGCTCGTCTTCCAGGGAGGACTGATAATGAAATCAAGAATTTCTGGAATTCCACAATAAAAAAGAGATTG…
NtMYB41	Nitab4.5_0004704g0020.1	ATGGGAAGGCCACCTTGTTGTGATAAAATAGGGGTGAAGAAAGGACCATGGACACCAGAAGAGGATATCATCTTGGTTTCATATATTCAACAACATGGTCCTGGTAACTGGAGAGCTGTTCCCAGTAATACTGGTTTGCTTAGATGCAGCAAGAGCTGTAGACTTAGATGGACTAATTATCTCCGTCCGGGAATCAAACGTGGCAACTTCACAGAACATGAAGAAAAGATGATTATTCACCTCCAAGCTCTTCTTGGCAACAGATGGGCTGCGATAGCATCATATCTTCCACAAAGGACGGACAACGATATAAAAAATTACTGGAATACTCATCTGAGAAAGAAGCTGAAGAAACTTCAAGGGAATGATGAAAATAGTAGTCAAGAGGGAATAAGCTCA…
NtMYB42	Nitab4.5_0000842g0120.1	AAGAAAGATTTGTTGCTTGAGAGTAGAATGGGAAGGCCACCTTGTTGTGATAAAATAGGGGTGAAGAAAGGACCATGGACACCAGAAGAGGATATCATCTTGGTTTCATACATTCAACAACATGGTCCTGGTAACTGGAGAGCTGTTCCCAGTAATACTGGTTTGCTTAGATGCAGCAAAAGCTGTAGACTTAGATGGACTAATTATCTCCGTCCGGGAATCAAACGTGGCAACTTCACAGAACATGAAGAAAAGATGATTATTCACCTCCAAGCTCTTCTTGGCAACAGATGGGCTGCGATAGCATCATATCTCCCACAAAGGACGGACAACGATATAAAAAATTACTGGAATACTCATCTGAGAAAGAAGCTGAAGAAACTTCAAGGGAATGATGAG…
NtMYB43	Nitab4.5_0000141g0070.1	ATGGGAAGGTCACCTTGTTGTGAGAAAGTGGGATTGAAGAAAGGGCCATGGACACCAGAAGAAGACCAAAAACTCATGGCTTTCATTGAAAAATATGGCTGTGGCAGCTGGCGTGCTTTGCCTGCTAAAGCTGGACTAAAGAGGTGTGGAAAGAGCTGTAGACTAAGATGGATAAATTATCTAAGACCAGATATCAAGAGAGGAAAGTTCAGTTTGCAAGAAGAACAGACCATCATTCAACTCCATGCCCTTCTTGGAAACAGGTGGTCAGCTATAGCAGCTCACTTGCCCAATAGGACTGACAATGAGATAAAGAACTATTGGAACACACATTTGAAGAAGAGATTAACCAAGATGGGCATTGATCCAACTACTCATAAACCAAAGACCAACATTTTT…
NtMYB44	Nitab4.5_0000116g0020.1	ATGGGAAGAGCACCTTGTTGTGAGAAAGTGGGTCTCAAAAGAGGCAGATGGACTGCAGAAGAGGATGAAATTCTCACTAAATATATTCAAACTAACGGCGAAGGCTCTTGGAGATCATTACCCAAAAATGCTGGCTTACTTAGATGTGGAAAGAGTTGCCGACTGAGATGGATTAATTACTTGAGGTCTGATTTGAGGAGAGGTAACATAACTTCTGAAGAGGAAGACATAATCATCAAGTTACATGCAACTTTGGGTAACAGATGGTCTCTAATAGCGGCACATTTACCAGGTAGAACAGACAATGAGATTAAAAACTACTGGAACTCTCATCTAAGCAGAAAAGTTGAAAGCTTAAGGATTCCAAGCGACGAAAAGCTGCCTCAAGCTGTAGTTGAT…
NtMYB45	Nitab4.5_0000906g0090.1	ATGGGAAGAGCACCTTGTTGTGAGAAAGTGGGTCTCAAAAGAGGCAGATGGACTGCAGAAGAGGATGAAATTCTCACTAAATATATTCAAACTAACGGCGAAGGCTCTTGGAGATCATTACCCAAAAATGCTGGGTTACTTAGATGTGGAAAGAGTTGCCGACTGAGATGGATTAATTACTTGAGGTCTGATTTGAGGAGAGGTAACATAACTTCTGAAGAGGAAGACATAATCATCAAGTTACATGCAACTTTGGGTAACAGATGGTCTCTAATAGCGGGACATTTACCAGGTAGAACAGACAATGAGATTAAAAACTACTGGAACTCTCATCTAAGCAGAAAAGTTGAAAGCTTAAGAATTCCAAGCGACGAAAAGCTGCCTCAAGCTGTAGTTGAT…
NtMYB46	Nitab4.5_0000889g0030.1	ATGGGAAGGCCACCTTGTTGTGATAAAATTGGTGTGAAAAAAGGACCATGGACACCAGAAGAAGATATCATTTTGGTATCATATATTCAAGAACATGGTCCTGGCAACTGGAGAGCTGTTCCTACTAATACTGGATTGCTTAGATGCAGCAAGAGTTGCAGACTTAGATGGACTAACTATCTGCGTCCAGGCATCAAGCGTGGCAACTTTACCGAGCATGAAGAGAAAATGATTATTCACCTACAAGCTCTTCTTGGCAACAGATGGGCAGCCATAGCTTCATATCTTCCACAAAGAACAGACAATGACATAAAAAATTACTGGAATACTCATTTGCAAAAGAAGCTTAAGATTCAAGGTCATGATCATAAGGAAAAATCATCATCATCATCATCTCAA…
NtMYB47	Nitab4.5_0005586g0010.1	ATGGGGCAGCATACATGCTGCAACCAGCAAAAGGTTAAGAGAGGGCTTTGGTCTCCTGAAGAAGATGAAAAGCTGATCACATACATTACCACTCATAGCTATGGCTGTTGGAGTGAAGTCCCTGACAAAGCTGGGGTACAAAGGTGTGGGAAGAGCTGTCGGTTGAGGTGGATCAACTATTTGAGGCCTGATATAAGAAGGGGAAGATTTACTCCAGATGAAGAAAAGTTGATTATCGATCTTCATGCAGCTGTGGGAAACAGATGGGCTCATATAGCAAGTCACTTACCTGGAAGGACAGATAATGAGATAAAAAATTATTGGAATTCTTGGATAAAAAAGAAGTTAAAAAAGCCTTCTCCACATTCAACAAAGACAACTACTTCCTGTGATAAGAAC…
NtMYB48	Nitab4.5_0010251g0010.1	ATGGGGCATCATACATGTTGCAACAAACAAAAAGTGAAGAGAGGGCTATGGTCTCCTGAGGAAGATGAGAAACTCATTAAGTACATTACTACTTATGGCCATGGTTGTTGGAGCTCTGTTCCTAAGCTTGCTGGGCTACAAAGATGTGGAAAAAGCTGCAGGTTGAGATGGATAAATTATCTCAGACCAGATTTGAAACGTGGGAGTTTCTCACATCAAGAAGCTGCACTTATCATTGAACTCCACAGTATTCTTGGCAACAGGTGGGCTCAAATAGCTAAGCATCTACCTGGAAGAACAGACAATGAAGTCAAGAACTTTTGGAATTCTAGCATCAAGAAAAAGCTCCTTTCTCATGGAACTCTCTCTGATTTTTCCATGATTTTTCCTAATAATCTC…
NtMYB49	Nitab4.5_0001186g0080.1	ATGAGGAAGCCAGATCATCCATCAATATTAATGAAGGAGAAAGGGAATAATAACAATAGTAAGGCAAAACTAAGGAAAGGGTTATGGTCACCAGAGGAAGATGAGAAGCTGATGAATTACATGTTGACAAATGGGCAAGGATGTTGGAGTGACATTGCTAGAAATGCTGGCTTGCTAAGGTGTGGCAAAAGCTGTCGTCTCCGTTGGATTAATTACTTGCGACCTGACCTTAAACGTGGCGCCTTTTCTCCTCAAGAAGAAGAACACATTGTTCATTTGCATTCCATTCTTGGAAATAGGTGGTCACAAATTGCGGCTCGTCTTCCAGGGAGGACAGACAATGAAATAAAAAATTTCTGGAATTCCACAATCAAAAAGAGACTGAAGAATAATAACAAC…
NtMYB50	Nitab4.5_0000057g0160.1	ATGAGAAAAGGGAGATTAGTCAAGAGCACAAGTAGTAATTCCTCAAATGAAGATGCATTTGAGTTAAGAAAAGGGCCATGGACTACTGAGGAAGACAACCTTCTTATTAATCATGTAACTAGCCATGGCGAGGGTCGTTGGAATGCCTTAGCCAAATCTTCTGGATTGAAGAGAACAGGGAAAAGTTGTAGGTTGAGATGGTTGAATTACTTGAAACCTGATGTTAAACGAGGAAACCTTAGCCCACAAGAACAACTCTTAATCCTTGAACTCCACTCTAAATGGGGAAACAGGTGGTCGAAAATAGCAGAGCATTTACCTGGAAGAACAGATAATGAGATTAAGAATTATTGGAGAACAAGGGTGCAAAAACAAGCGCGACAACTTAAGGTTGATTCT…
NtMYB51	Nitab4.5_0001019g0020.1	ATGGGAAGATCACCATGTTGTGATAAAAATGGACTAAAGAAAGGTCCATGGACAACAGAAGAAGATCATAAACTTATCCAATATATTCAAATTCATGGTCCTGGAAACTGGCGAACCCTCCCTAAGAATGCTGGACTTCAAAGGTGTGGAAAGAGTTATCGTCTTCGTTGGACGAATTATTTGAGGCCTGATATTAAGAGAGGACGATTCTCATTTGAAGAAGAAGAAACTATTATCCAACTTCACAGCGTTCTTGGCAACAAGTGGTCAGCTATAGCAGCTCGTTTGCCAGGAAGAACAGACAATGAAATCAAGAATTATTGGAATACTCACATAAGAAAAAGGCTTTTAAGGAGTGGTATTGATCCAGTGACTCATAGTCCTCGTCTTGATTTATTA…
NtMYB52	Nitab4.5_0000083g0200.1	ATGGGAAGGTCTCCTTGTTGTGATGAAGGTGGTCTTAAGAAAGGTCCTTGGACTCCTGAAGAAGATCAAAAACTCATCAACCATATCAAAAAGCATGGCCATGGCAGCTGGAGAGCCCTCCCTAAACTTGCAGGTCTGAATAGATGTGGAAAGAGTTGTAGATTGCGGTGGACTAATTATCTAAGGCCAGATATCAAGAGAGGCAAGTTTTCTCAAGAAGAAGAACAAACAATCCTCAATCTTCATGCTATTCTTGGCAACAAGTGGTCAGCAATTGCAACACATCTACCGGGAAGAACTGATAATGAAATAAAGAATTTCTGGAACACGCATCTGAAGAAGAAGCTGATACAAATGGGATATGATCCAATGACTCATCGGCCTCGGACCGATATTTTT…
NtMYB53	Nitab4.5_0005842g0010.1	ATGGGGCGCCATTCTTGTTGTGTGAAGCAGAAGCTAAGGAAAGGATTATGGTCCCCAGAAGAAGATGAGAAATTGAGTAATTATATCACCAAATTTGGTGTTGGCTCCTGGAGTTCTGTCCCTAAGCTAGCTGGCCTGCAAAGATGTGGAAAGAGTTGCAGATTGAGATGGATAAATTACTTAAGGCCTGATCTTAAAAGAGGAATGTTCTCACCGGATGAAGAAGATAGGATCATTAGTCTCCATCAAGTTCTCGGAAATAGGTGGGCACAAATTGCTGCACAATTACCAGGAAGAACAGATAATGAAATAAAGAATTTCTGGAATTCCAGTTTGAAAAAGAAACTAATAAAGCAGGGGATTGATCCAAATACTCACAAGCTACTAAGTGAGGATCAA…
NtMYB54	Nitab4.5_0001295g0260.1	ATGGGGCATCATACATGTTGCAACAAACAAAAAGTGAAGAGAGGGCTATGGTCTCCTGAAGAAGATGAGAAACTCATTAAGTACATTACTACTTATGGCCATGGTTGTTGGAGCTCTGTTCCTAAGCTTGCTGGGCTTCAAAGATGTGGAAAAAGCTGCAGGTTGAGATGGATAAATTATCTCAGACCAGATTTGAAACGTGGGAGTTTCTCTCATCAAGAAGCTGCACTTATCATTGAACTCCACAGTATTCTTGGCAACAGGTGGGCTCAAATAGCTAAGCATCTACCTGGAAGAACAGACAATGAAGTCAAGAACTTTTGGAATTCTAGCATCAAGAAAAAGCTACTTTCTCATGGAACCCTCTCTGATTTCTCCATGATTTTTCCTAACAATCTC…
NtMYB55	Nitab4.5_0001041g0130.1	ATGAGTAGTGAGCAAATGGGAAATTGGGGAATATTAGAAGAAGGTTGGAGAAAAGGCCCTTGGACTGCTGAAGAGGACAAATTGCTCATTGAATATGTCAAGTCGCATGGTGAAGGCAGGTGGAATTCTGTTGCTAGGCTTACAGGGTTGAAAAGAAATGGAAAAAGTTGTAGGTTGAGATGGGTAAATTACTTGAGGCCAGACCTAAAGAGGGGGCAAATAACCCCACACGAAGAGAGGATCATTCTTGAGCTTCATGCTAAATGGGGCAACAGATGGTCAACTATTGCTCGAAGCTTGCCAGGGAGAACTGATAACGAGATCAAGAACTATTGGAGGACACATTTTAAGAAAAAGACCAAGAACTCGTGCGCTAACTCTGAAAAATCAAGAGCTCGT…
NtMYB56	Nitab4.5_0018794g0010.1	ATGGGCAGAGCTCCTTGCTGTGAAAAGCTTGGATTAAAGAGAGGTCCGTGGAGCAAAGAGGAAGATGACTTACTCATCAATTACATTAATAAACATGGCCACCCTAATTGGCGTGCACTTCCCAAACTTGCAGGTTTGTTAAGGTGCGGAAAAAGTTGTCGTCTCCGATGGACTAATTATTTGCGACCTGATATTAAGAGAGGAAACTTTACTCCTGAAGAGGAAAACACCATTATCAAGTTGCACCAAGTTCTTGGAAATAGGTGGTCTGGAATTGCAGCAAGGTTACCAGGACGAACAGATAATGAAATAAAAAACATTTGGCATACTCGTTTGAAGAAGAGAGTGGATGATAAATCTCAACCTCAAGAAACTCAGGACATACAAGATCAACAACCC…
NtMYB57	Nitab4.5_0005224g0050.1	CTGTCAATGGAAACAGACATGTCTTTCTTGTCTAAAAGTTCAAGTAGCTCTAGTGATGAAGAAATTGGATTGAGGAGAGGTCCATGGACTGTTGAAGAAGACAGTCTCCTCGTAAATTACATTTCCCAACATGGCGAAGGCCGATGGAACATGCTTGCACACCGTGCTGGATTGAAGAGAACAGGCAAGAGTTGCAGATTGAGATGGCTGAATTACCTGAAACCGGACGTTAAAAGAGGGAATCTCACTCCTCAGGAACAACTCCTGATTCTTGAACTTCATTTCAAGTTGGGTAACAGATGGTCAAAGATTGCGCAATATCTACCAGGAAGAACAGATAATGAAATCAAGAATTACTGGAGAACAAGGGTGCAGAAACAAGCTAAGCATTTGAAGATT…
NtMYB58	Nitab4.5_0002137g0010.1	GAAAAAAAGGAAGGGTTGATGGCCCTAGACGATAGAGGAATGAAGGCGTCGTCAGGAGGAGGAAGAAACGGAGGAACAAGCAGGCAAGCGCTTAAGAAAGGGCCATGGACAGCAACAGAAGACGCGATTTTAATGGAGTATGTGAAGAAACATGGAGAAGGTAATTGGAATGCTGTTCAAAGGAATTCAGGATTGATGAGATGTGGTAAAAGTTGTAGGTTAAGATGGGCTAATCATCTTAGACCTAATCTTAAGAAAGGTGCTTTTTCTCCTGAGGAAGAAAGGATTATTATTGAGCTTCATGCTAAACTTGGCAACAAATGGGCTCGCATGGCTGCTCAGTTACCTGGAAGAACAGACAATGAGATCAAGAATTACTGGAACACAAGGCTAAAGAGA…
NtMYB59	Nitab4.5_0008050g0020.1	ATGGGAAGAACACCATGTTGTGATAAGAAAGGATTAAAGAAAGGACCATGGACACCTGAGGAAGATGAAAAGCTTGTTGAGTATATCAAGAAGCATGGTCATGGTAGCTGGCGTTGTCTTCCAAATCTTGCAGGTCTTCTTCGTTGTGGGAAGAGTTGTCGTCTTAGATGGACAAATTATCTCAGGCCAGACATCAAAAGAGGTCCCTTTAGCCCTGAAGAAGAAAAGCTTGTCATACAGTTACATGGCATTCTTGGCAACAGATGGGCTGCAATCGCATCGCAACTTCCTGGAAGGACGGACAATGAGATAAAGAACTTATGGAATACTCACCTGAAGAAACGCCTATTTTCTATGGGCATTGATCCTCTGACTCATGAACCCTCTAATGGGCTGTTG…
NtMYB60	Nitab4.5_0002906g0080.1	ATGGAAACAGACATTTCTTTCTTATCTAAAAGTTCAAGTAGCTCTAGTGATGATGAAATTGGATTGAGGAGAGGTCCATGGACTGTTGAAGAAGACAGTCTCCTCGTCCATTACATTTCCCAACATGGCGAAGGGCGATGGAATATGCTTGCAAACCGTGCTGGATTGAAGAGAACAGGCAAGAGTTGCAGATTGAGATGGCTGAATTACCTGAAACCGGACGTTAAAAGAGGGAATCTCACTCCACAAGAACAACTCCTGATTCTTGAACTTCATTCCAAGTTGGGTAACAGATGGTCAAGAATTGCGCAATATCTACCGGGAAGAACAGATAATGAAATCAAGAATTACTGGAGAACAAGGGTGCAGAAACAAGCTAGGCATTTGAAGATTGACTCC…
NtMYB61	Nitab4.5_0001622g0080.1	ATGGGCAGAATCCCTTGTTGTGAAAAAGACAATGTCAAGAGAGGGCAATGGACACCTGAGGAAGATCACAAGCTTTCATCTTACATTGCTCAACATGGAACTCGTAACTGGCGTTTAATTCCTAAGCATGCTGGTTTGCAGAGATGTGGAAAGAGTTGCAGATTAAGATGGACAAATTACCTTAGGCCTGATCTTAAACATGGACAGTTTTCAGAGGCAGAAGAGCAGACCATTGTCACACTTCACTCTGTTCTTGGCAATAGATGGTCAGTGATTGCTGCTCAGTTGCCAGGCCGCACAGACAATGATGTCAAGAATCACTGGAACACAAAGCTGAAAAAGAAGTTATCTGGAATGGGAATTGATCCAGTAACACACAAGCCATTTTCTCACTTAATA…
NtMYB62	Nitab4.5_0002300g0110.1	ATGAGCATCACTGTTGAAACCGATGACATGATGACATCCAAAGTAGACGTGGATTCGCCCGACGAAGCTACTGGTGGAGTAAATGCCGGTGGAAGTGAACCACTTAAAAAAGGTCCCTGGACTTCCGCGGAAGATGCAATTTTAATGGATTACGTCATGAAACATGGTGAGGGGAATTGGAATGCCGTCCAGAAGCAATCAGGACTTGCTCGTTGTGGTAAAAGTTGTCGTCTGCGGTGGGCAAATCACCTGAGACCAGATTTAAAGAAAGGTGCATTTACTCCAGAGGAAGAGCGGCGAATAGTTGAGTTGCATGCTAAGATGGGAAACAAATGGGCACGAATGGCTGCTGAGTTGCCTGGCCGCACAGATAATGAGATAAAGAACTACTGGAACACC…
NtMYB63	Nitab4.5_0000387g0040.1	ATGGGAAGGCCTCCTTGTTGTGACAAAATAGGTATAAAGAAAGGTCCTTGGACTCCTGAAGAAGATATTGTTTTGGTCTCTTATATTCAAGAACATGGTCCTGGAAATTGGAGATCAGTCCCTACTAATACTGGGTTGATGAGGTGCAGCAAAAGTTGCAGGCTAAGGTGGACAAATTACTTGAGGCCAGGAATCAAAAGGGGTAATTTCACTCCACATGAAGAAGGAATGATTGTCCATCTTCAAGCTTTATTGGGTAACAAATGGGCAGCCATAGCATCATATCTTCCACAAAGGACGGACAATGACATAAAGAACTATTGGAACACTCATCTAAAGAAAAAGCTCAAGAAATTCCAAACAGGTTTGGATTCACATTTGACTTCTCCTCCTCCTGCA…
NtMYB64	Nitab4.5_0006658g0010.1	ATGGGCAGAGCTCCTTGCTGTGAAAAGCTTGGATTAAAGAGAGGTCCATGGAGTAAAGAAGAAGATGACTTACTCATCAATTACATTAATAAACATGGCCACCCTAATTGGCGTGCACTTCCCAAACTTGCAGGTTTGTTAAGGTGCGGAAAAAGTTGTCGTCTCCGATGGACTAATTATTTGCGACCTGATATTAAGAGAGGGAACTTTACTCCTGAAGAGGAAAACACCATTATCAAGTTGCATCAAGTTCTTGGAAATAGGTGGTCTGGAATTGCAGCAAGGTTACCAGGACGAACAGATAATGAAATAAAAAACATTTGGCATACTCGTTTGAAGAAGAGAGTGGATGATAAATCTCAACCTCAAGAAACTCAAGATATAAAAGATCAACAAACC…
NtMYB65	Nitab4.5_0000844g0110.1	ATGGGCCATCACTGCTGCAGCAAACAGAAAGTAAAGAGGGGTCTTTGGTCTCCAGAAGAAGATGAAAAACTCATTAGACACATCACCACCCATGGCCATAGCTGCTGGAGTTCTGTCCCTAAACTAGCCGGATTACAAAGGTGTGGAAAAAGTTGCAGACTGAGGTGGATAAATTACTTAAGGCCAGATCTGAAAAGGGGTTGTTTTAGTGAGCAAGAAGAGAGAACCATAATTGATGTTCATAGAATCTTGGGAAACAGATGGGCACAAATAGCCAAACATTTACCTGGTAGGACTGATAATGAAGTCAAGAATTTCTGGAATTCTGCCATAAAAAAGAAGCTTATTGCTCAAGGCTTTGATCCAAACACCCACAACCTCCTCTCTCGTAATCATCAC…
NtMYB66	Nitab4.5_0000428g0150.1	ATGAACATCACTATTGAAACCAATGACATGATGACATCCAAAGTAGATGTGGATTCGCCCGACGAAGCTACTGTTGGAGGAAATGCAGGTGGAAGTGAACCACTTAAAAAAGGTCCCTGGACATCCGCAGAAGATGCAATTTTAATGGATTACGTCATGAAACATGGCGAGGGGAATTGGAATGCTGTCCAGAAGCAATCAGGACTTGCTCGTTGTGGTAAAAGTTGTCGTCTGCGGTGGGCAAATCACCTGAGACCAGATTTAAAGAAAGGTGCATTTACTCCAGAGGAAGAGCGGAGGATAGTTGAGCTGCATGCTAAGATGGGAAACAAATGGGCACGAATGGCTGCTGAGTTGCCTGGCCGCACAGATAATGAGATAAAGAACTACTGGAACACA…
NtMYB67	Nitab4.5_0000564g0080.1	ATGGGTAGACCACCTTGTTGTGATAAAATAGGGGTGAAGAAAGGACCATGGACTCCTGAAGAAGATATTATGTTGGTCTCTTATGTTCAAGAACATGGTCCTGGGAATTGGAGAGCAGTTCCCACTAATACAGGGTTGCGCAGATGTAGCAAGAGCTGCAGGCTAAGATGGACTAACTACCTAAGACCAGGAATTAAGAGAGGTAGCTTCACTGATCAAGAGGAAAAGATGATTATCCAACTTCAGGCAGTTTTAGGCAACAAATGGGCTGCCATAGCTTCATATCTCCCGGAGAGAACAGACAACGATATAAAAAACTATTGGAATACTCATTTAAAGAAGTTGAAAAAGCTTGAAGCAAGTGATTTATACTCTAAAGAAGGACATTGTTTATCACCT…
NtMYB68	Nitab4.5_0009259g0010.1	GAAAAAAGGAAGAGTTGATGGCCCCGGACGATAGAGGAACGAAGGTGTCGTCAGGAGGAGGAAGAACCGGAGGAACAAGCAGGCAAGCGCTTAAGAAAGGGCCTTGGACAGCAACAGAAGACGCGATTTTAATGGAGTACGTGAAGAAGCATGGAGAAGGTAATTGGAATGCTGTTCAAAGGAATTCAGGATTGATGAGATGTGGTAAAAGTTGTAGGTTAAGATGGGCTAATCATCTTAGACCTAATCTCAAGAAAGGTGCTTTTTCTCCCGAGGAAGAAAGGATTATCATTGAGCTTCATGCTAAATTTGGCAACAAATGGGCTCGCATGGCTGCTCAGCTACCTGGACGAACAGACAACGAGATCAAGAATTACTGGAACACAAGGCTAAAGAGAA…
NtMYB69	Nitab4.5_0000365g0050.1	ATGGGACGTTCACCTTGTTGTGAGAAAGCTCATACAAACAAAGGAGCTTGGACTAAAGAAGAAGATCAACGCCTTGTTAATTATATTCGTTCTCATGGTGAAGGTTGTTGGCGTTCTCTCCCTAAACCTGCAGGATTGCAAAGGTGTGGAAAGAGCTGCAGATTGAGGTGGATAAATTATCTAAGGCCTGATCTAAAAAGAGGGAATTTTACTGAAGAAGAAGATGAATTGATCATCAAACTCCATAGTTTGCTTGGAAACAACTGGGAGATTACCGGTAGAACTGATAATGAAATCAAGAATTATTGGAACACACACATTAAGAGAAAACTCATCAGCCGTGGCCTTGATCCACAAACCCACCGCCCACTCTCCACTGCCACCGCCACTTCTACCGCC…
NtMYB70	Nitab4.5_0000614g0110.1	ATGGGCCATCACTGCTGCAGCAAACAGAAAGTAAAGAGGGGTCTTTGGTCTCCAGAAGAAGATGAGAAACTCATTAGACACATCACCATCCATGGCCATAGCTGCTGGAGTTCTGTCCCGAAACTAGCCGGATTACAAAGGTGTGGAAAAAGTTGCAGGCTGAGGTGGATAAATTACTTGAGGCCAGATCTGAAAAGGGGTTGTTTTAGTGAGCAAGAAGAGAGGACCATAATTGATGTTCATAGAATCTTGGGAAACAGATGGGCACAAATAGCCAAACATTTACCTGGTAGGACTGATAATGAAGTCAAGAATTTCTGGAATTCTGCCATTAAAAAGAAGCTTATTGCTCAAGGCTTTGATCCAAATACCCACAACCTCCTCTCTCGCAATCATCAC…
NtMYB71	Nitab4.5_0000081g0200.1	ATGGGGAGGCATTCTTGTTGTTACAAGCAGAAGCTGAGGAAAGGCCTCTGGTCCCCTGAGGAAGATGAGAAACTTATAAATCATATTAGTAAATATGGTCATGGCTGTTGGAGTTCAGTCCCTAAACTAGCTGGGCTTCAGAGGTGTGGCAAGAGCTGCAGGCTAAGATGGATTAACTACCTGAGACCTGATTTGAAAAGAGGAACATTCTCACAAGAGGAAGAGAATTTGATAATTGAACTTCATGCAGTTCTAGGGAACAAGTGGTCACAAATTGCTGCTAGATTACCTGGAAGAACAGACAATGAAATCAAGAATTTATGGAACTCTTCCATTAAAAAAAAACTAAGGCAAAAAGGGATTGATCCAAACACTCACAAGCCACTTTCTGAGGTTGAG…
NtMYB72	Nitab4.5_0000103g0310.1	ATGCCAAGTGTACCACCACAACAGCAGCAGAAAAGCACAAACATGGAGGAGATAAAGAAGGGAGCATGGTCTCCAGAGGAAGACCAAAAATTGAAATCTTATATCATGAGATATGGCATTTGGAATTGGAGCCACATGCCCAGATTTGCAGGGCTTTCAAGAAGCGGGAAAAGTTGTAGGCTAAGATGGATGAACTATCTCCGCCCTGATGTTAAGAGAGGGCCCTTTAGCGTAGAAGAAAGAGAAACGGTCATCAAAATGTATCAGGAACTTGGAAATAGATGGTCAGAAATTGCTCGAAGATTGCCAGGAAGAACAGACAACGAAGTTAAGAACTTCTTCCACACACACTTAAAGAAGCATTTCGGACTGAAATATGATGCCCCGTTGAAGAGTACT…
NtMYB73	Nitab4.5_0006318g0060.1	ATGGGTAGACCACCTTGTTGTGATAAAATAGGGGTGAAGAAAGGACCATGGACTCCTGAAGAAGATATTATGTTGGTCTCTTATGTTCAAGAACATGGTCCTGGGAATTGGAGAGCAGTTCCCACTAATACAGGGTTGCGCAGATGTAGCAAGAGCTGCAGGCTAAGGTGGACTAATTACCTCAGACCGGGAATTAAGAGAGGCAGTTTCACTGATCAAGAGGAGAAAATGATTATCCAGCTTCAGGCTCTCTTAGGCAACAAATGGGCTGCCATAGCTTCATATCTCCCGGAGAGAACAGACAACGATGTCAAAAACTATTGGAATACTCATTTAAAGAAAAAGTTGAAAAAGCTCGAATCAAGTGATTTATACTCTAAAGATGGATCTTGTTTATCA…
NtMYB74	Nitab4.5_0003511g0010.1	ATGGGGAGGCATTCTTGCTGTTACAAACAGAAGTTAAGGAAAGGCCTTTGGTCTCCTGAAGAAGATGAGAAACTTATAAAGCATATTACTAAATATGGTCACGGCTGTTGGAGCTCAGTCCCTAAACTAGCAGGTCTTCAGAGGTGTGGAAAAAGTTGTAGGCTCAGGTGGATTAACTACTTGAGACCTGATTTGAAAAGAGGAACATTCTCACAAGAAGAAGAGAATTTGATCATTGAACTTCATGCAGTTCTTGGGAACAAGTGGTCTCAAATTGCAACAAGATTACCTGGAAGAACAGATAATGAAATTAAGAATCTGTGGAACTCTTCTATTAAGAAAAAGCTAAGACAACGAGGTATTGATCCAAATACTCACAAGCCACTTTCTGAGGTTGAA…
NtMYB75	Nitab4.5_0001863g0170.1	ATGGGAAGGCAGCCTTGTTGTGATAAAGTTGGATTGAAGAGAGGTCCATGGACTATAGAAGAAGACCATAAGCTCGTCCATTTTATTCTCAATAATGGCATCCAATGTTGGCGAACCATTCCCAAGCTTGCAGGTTTGCAAAGATGCGGAAAGAGTTGCAGATTGAGATGGATTAATTATTTGAGACCTGATCTCAAAAGAGGGGCACTATCTGAAGCTGAAGAAGACCAAATTATACAGCTTCATGCTCGTCTTGGTAACAGGTGGTCTAAGATAGCATCACATTTTCCAGGGAGGACAGACAATGAAATCAAGAATCATTGGAATACTCGAATTAAGAAGAAATTAAAGCAAGTGGGAATAGACCCTTTAACTCACAAGCCAATTGACCAAGAAAAA…
NtMYB76	Nitab4.5_0003683g0020.1	ATGGCACCAGATGGAGGAGGATTGAAAGCAAGAAATAATGGAGGGACAAGGCAAGTATTAAAAAAAGGTCCATGGACAGCAGCAGAAGATGCAATTTTAATGGAATATGTGAAGAAAAATGGAGAAGGAAATTGGAATGCAGTACAAAGGAATTCAGGATTAATGAGATGTGGGAAAAGTTGTAGGTTAAGATGGGCTAATCATTTGAGGCCTAATCTTAAAAAAGGTGCATTTTCTTTAGAGGAAGAAAGGTTTATTGTGGAACTTCATGCTAAGCTTGGAAATAAATGGGCTCGTATGGCTGCTCAGATGCCAGGTAGAACAGACAATGAAATCAAAAATTACTGGAATACAAGGCTAAAAAGAAGGCAGAGAGCTGGAATGGGCGTGCAAAACAAC…
NtMYB77	Nitab4.5_0001081g0060.1	ATGGGGAGGCATTCTTGCTGTTACAAGCAGAAGCTGAGGAAAGGCCTCTGGTCCCCTGAAGAAGATGAGAAACTTATAAATCATATTACTAAATATGGTCATGGCTGTTGGAGTTCAGTCCCTAAACTAGCTGGGCTTCAGAGGTGTGGCAAAAGCTGCAGGCTAAGATGGATTAACTACCTGAGACCTGATTTGAAAAGAGGAACATTCTCACTTGAGGAAGAGAATTTGATCATTGAACTTCATGCAGTTCTAGGGAACAAGTGGTCACAAATTGCTGCTAGATTACCTGGAAGAACAGACAATGAAATCAAGAATTTATGGAATTCTTCCATTAAGAAAAAACTAAGGCAAAAAGGGATTGATCCAAACACTCACAAGCCACTATCTGAGGTTGAG…
NtMYB78	Nitab4.5_0002714g0060.1	ATGGCAAGGACACGTTGCTATGACAAAAGTGGATTGAAGAAGGGAACTTGGACTCCTGATGAAGATAGGAAATTAGCAGCTTATGTTAGTAAATATGGTTGCTGGAATTGGCGTCAACTTCCCAAGTTTGCTGGATTAGCTAGGTGTGGGAAGAGCTGCAGACTGAGATGGCTGAATTATCTCCAGCCAAATATCAAAAGAGGAAACTATACTAAAGAAGAAGATGAAATTATCATGAAGCTCCATGCAGAAATTGGAAACAAATGGTCGGTAATTGCTGCTCACTTACCTGGAAGAACAGACAATGGAATAAAGAATCATTGGCACACCTCCCTCAAAAAGAGATCTACTCAAGACTATTCAACGTCAACCGACTCAAAAAAGAAATCATCTAATAAC…
NtMYB79	Nitab4.5_0001048g0070.1	ATGGGAAGGCCACCTTGCTGTGAAAAAACTGGGGTTAAGAAAGGACCATGGACGCCAGAAGAAGATATCATTTTGGTTTCATATATTCAAGAACATGGTCCTGGAAACTGGAGAGCTGTTCCCACTAATACTGGTTTGCTAAGATGCAGCAAAAGTTGTAGACTGCGATGGACTAATTATCTTCGTCCGGGGATTAAACGTGGAAATTTCACAGAACATGAAGAGAAGATGATTATTCACCTCCAAGCTCTTCTTGGGAATAGATGGGCAGCCATAGCTTCATACCTTCCACAAAGAACAGACAATGATATAAAGAATTACTGGAATACTCATTTGAAAAAGAAGCTTAACAAGAAACTTGAAGGCCATGATCAAGAGGGAAAATCATCATCATCTTCA…
NtMYB80	Nitab4.5_0002721g0050.1	ATGGGGTGCAAGCAATTAGTGGAGAAGCCAAAGCAAAAGCATAAGAGGGGATTATGGTCTCCAGATGAAGACCAGAAGCTCAAAGACTACATCCTCACCTATGGACATGGCTGTTGGAGCTCTGTGGCAATCAATGCTGGCTTGCAAAGGAATGGAAAGAGTTGCAGATTGAGGTGGATTAATTATTTAAGGCCTGGCCTAAAGCGAGGGACTTTTAGCACTGACGAGGAGGACACAATTCTGACCCTTCATGGAATGTTAGGCAACAAGTGGTCTCAAATAGCACAGCATTTGCCTGGAAGGACCGACAACGAAATAAAGAACCACTGGCACTCTTATCTAAAGAAGAGAGTGGCTAAAATGGCAAAAAATGAATCTGGGCAGGCTAAATCTGGATGC…
NtMYB81	Nitab4.5_0008604g0010.1	ATGGTTGGAATCATGGGTTGGGGAGCTAACTCTGATCAACAAGGATGGAGGAAAGGACCTTGGACTCCTGAAGAGGATAAGCTGCTCTCTGAGTACGTTAATTTGCATGGTGAGGGAAGATGGAGTTCTGTATCTCGTTGTGCAGGATTGAATAGGAACGGGAAGAGTTGCAGGCTAAGGTGGGTGAACTACTTGAGGCCTGGACTTAAAAGAGGTCACATAACACCTCAGGAGGAAGGCATTATTATTGAATTGCATGCCTTGTGGGGCAACAAATGGTCAACTATAGCACGTTACTTGCCTGGAAGGACAGACAATGAAATAAAAAACTACTGGAGGACACATTTCAAAAAGAAAGAAAAGGCTTCAAAACAAGGCAAGAAAAAAAATCTAAGGCAG…
NtMYB82	Nitab4.5_0002352g0080.1	AATGGGAAGGCCGCCTTGCTGTGAAAAAACTGGGGTAAAGAAAGGACCATGGACACCAGAAGAAGATATCATTTTGGTTTCATACATTCAAGAGCATGGTCCTGGAAACTGGAGAGCTGTTCCCACTAATACTGGCTTGCTAAGATGCAGCAAAAGCTGTAGACTGCGATGGACTAATTATCTCCGTCCAGGGATTAAACGTGGAAATTTCACAGAACATGAAGAGAAGATGATTATTCACCTCCAAGCTCTTCTCGGGAATAGATGGGCAGCCATAGCTTCATACCTTCCACAAAGAACAGACAATGATATAAAGAATTACTGGAATACTCATTTGAAAAAGAAGCTTAACAAGAAACTTGAAGGCCATGATCAAGAGGGAAAATCATCATCATCTTC…
NtMYB83	Nitab4.5_0000578g0120.1	ATGGGAAGAGCTCCATGTTGTGACAAAGCAAATGTGAAGAAAGGGCCATGGTCACCTGAAGAAGATGCAAAATTAAAGGATTATATTGAGAAATCTGGCACTGGAGGCAATTGGATTGCTCTTCCACAAAAAGCTGGGCTAAGAAGATGTGGAAAAAGCTGCAGATTAAGATGGCTAAACTATCTTAGACCAAACATTAAACATGGAGAATTCTCAGATGAAGAAGACAGAGTCATTTGTAGCCTTTATGCTAGCATTGGAAGCAGGTGGTCAATAATAGCAGGCCAGTTACCAGGCAGGACAGACAATGATATCAAGAATTACTGGAACACAAAGCTCAAAAAGAAACTCATGGGATTTGCCTCTTCATCTCAGAAAATCAGGCCATTTCATCATCAT…
NtMYB84	Nitab4.5_0000541g0100.1	ATGGGGAGGCATTCTTGCTGTTACAAACAGAAGTTAAGGAAAGGCCTTTGGTCTCCTGAAGAAGATGAGAAACTTATAAAGCATATTACTAAATATGGTCACGGCTGTTGGAGTTCAGTCCCTAAATTAGCAGGTCTTCAGAGGTGTGGAAAAAGTTGTAGGCTCAGGTGGATTAACTACTTGAGACCTGATTTAAAGAGAGGGACATTCTCGCAAGATGAAGAGAATTTGATCATTGAACTTCATGCAGTTCTTGGGAACAAGTGGTCTCAAATTGCAACTAGATTACCAGGAAGAACAGATAATGAAATTAAGAATCTGTGGAACTCTTCTATTAAGAAAAAGCTAAGACAAAGAGGTATTGATCCAAATACACACAAGCCACTTTCTGAGGTTGAA…
NtMYB85	Nitab4.5_0004051g0020.1	ATGGGGCACCATTCATGTTGTAATCAACAAAAGGTAAAGAGAGGTCTTTGGTCCCCTGAAGAAGATGAAAAGCTCATTAGATATATTACAACTCATGGCTATGGCTGCTGGAGTGAAGTCCCTGAGAAAGCTGGGCTTCAAAGATGTGGAAAGAGTTGTCGATTGAGATGGATCAATTATTTGAGGCCTGATATTAGAAGAGGAAGATTTACCCCTGAAGAGGAGAAGTTGATTATTAGTCTCCATGGAGCTGTAGGCAACAGGTGGGCACATATAGCAAGTCATTTACCTGGAAGAACAGATAATGAGATAAAGAATTACTGGAATTCTTGGATAAAAAAGAAGTTAAAAAAGTTTTCAAAGCCATCAACAAATAACACCACTTCTATTACTGATCAA…
NtMYB86	Nitab4.5_0001213g0100.1	GGAAAAGAAAGGAATAATGGCACCAGATGGAGGAGGATTGAAAGCAAGAAATAATGGAGGGACAAGGCAAGTATTAAAAAAAGGTCCATGGACAGCAACAGAAGACGCGATTTTAATGGAATATGTGAAGAAAAATGGAGAAGGAAATTGGAATGCAGTTCAAAGGAATTCAGGATTAATGAGATGTGGGAAAAGTTGTAGGTTAAGATGGGCTAATCATTTGAGGCCTAATCTTAAAAAAGGTGCATTTTCTTTAGAAGAAGAAAGGATTATTGTGGAACTTCATGCTAAACTTGGAAACAAATGGGCTCGTATGGCTGCTCAGATGCCAGGTAGAACAGACAATGAAATCAAGAATTACTGGAACACAAGGCTAAAAAGAAGACAAAGAGCTGGTTT…
NtMYB87	Nitab4.5_0000769g0210.1	ATGGGACACCATTCATGTTGTAATCAACAAAAGGTAAAGAGAGGACTTTGGTCCCCTGAAGAAGATGAAAAGCTCATTAGATATATTACAACTCATGGCTATGGCTGCTGGAGTGAAGTCCCTGAGAAAGCTGGGCTTCAAAGATGTGGAAAGAGTTGTCGATTGAGATGGATCAATTATTTGAGGCCAGACATTAGAAGAGGAAGATTTACCCCAGAAGAGGAGAAGTTGATTATTAGTCTCCACGGAGCTGTAGGCAACAGGTGGGCACATATAGCAAGTCATTTACCTGGAAGAACAGATAATGAAATAAAGAATTACTGGAATTCTTGGATAAAAAAGAAGTTAAAAAAGCCTTCAAAGCAATCAACAAATAACACCACTTATATTACTGATCAA…
NtMYB88	Nitab4.5_0004482g0030.1	ATGGGAAGACAACCTTGTTGTGACAAACTTGGAGTGAAGAAAGGTCCATGGACAGCTGAGGAAGACAAGAAACTCATCAATTTTATTCTTACAAATGGCCAATGTTGTTGGCGTGCTGTCCCTAAACTCGCCGGTCTTAGGCGCTGCGGTAAGAGTTGTCGTCTCCGATGGACTAATTACCTTCGACCCGACTTGAAAAGAGGACTTCTTAGTGATGCCGAGGAGAAATTGGTTATTGATCTCCATGCTCGTCTTGGAAACAGGTGGTCCAAGATTGCTGCAAGATTACCGGGAAGGACAGATAATGAGATTAAAAATCATTGGAACACTCATATTAAGAAAAAGCTTCTAAAGATGGGGATTGATCCTGTTACACATGAACCACTCAAAAAAGAAGCA…
NtMYB89	Nitab4.5_0000041g0400.1	ATGGGAAGACAACCTTGTTGTGACAAGATTGGACTCAAAAGGGGTCCTTGGACTATTGAAGAAGATCATAAGCTTATGAATTTCATCCTCAACAATGGTATACAATGCTGGCGTCTTGTACCAAAATTAGCAGGGCTAATGAGATGTGGAAAGAGCTGTAGATTAAGGTGGATAAATTATCTAAGGCCAGATCTCAAAAGAGGAGCACTGTCAGAAGCAGAGGAAGACATGATCATCAAGCTTCATTCTCAGCTTGGCAATAGGTGGTCGAAAATAGCGGCGCATTTTCCAGGGCGTACAGACAATGAAATAAAGAATCACTGGAATACAAGGATCAAGAAGAAGCTAAAGCTCCTTGGCTTAGACCCTTTAACACACAAGCCTATTGAACAGTCTGAG…
NtMYB90	Nitab4.5_0007679g0010.1	ATGGGAAGAGCTCCATGTTGTGACAAAGCAAATGTGAAGAAAGGGCCATGGTCACCTGAAGAAGATGCAAAATTAAAGGAATATATTGAGAAATCTGGCACTGGAGGCAATTGGATTGCTCTTCCACAAAAAGCTGGGCTAAGAAGATGTGGAAAAAGTTGTAGATTAAGATGGTTAAACTATCTTAGACCAAACATTAAACATGGAGAATTCTCAGATGAAGAAGACAGAGTCATTTGTAGCCTTTATGCTAGCATTGGAAGCAGGTGGTCAATAATAGCAGGTCAGTTGCCAGGCAGGACAGACAATGATATCAAGAATTACTGGAACACAAAGCTCAAAAAGAAACTCATGGGATTTGTCTCTTCATCTCAGAAAATCAGGCCATTTCATCAAAAT…
NtMYB91	Nitab4.5_0001318g0060.1	ATGGGAAGACAGCCTTGTTGTGAAAAGATAGGACTCAAAAGGGGTCCTTGGACAATTGAAGAAGATCATAAGCTTATGAATTTCATCCTCAACAATGGAATACAATGCTGGCGCCTTGTACCAAAATTAGCAGGGCTAATGAGATGTGGAAAGAGCTGTAGATTAAGGTGGATAAATTATCTAAGGCCAGATCTCAAAAGAGGAGCACTGTCAGAAGCAGAGGAAGACATGATCATCAAGCTTCATTCTCAGCTTGGCAATAGGTGGTCAAAGATAGCAGCGCATTTTCCAGGGCGTACAGATAATGAAATCAAGAATCACTGGAATACAAGGATCAAGAAGAAGCTAAAGCTCCTCGGCTTAGATCCTTTAACACACAAGCCCATTGAACAACCTGAT…
NtMYB92	Nitab4.5_0004993g0020.1	ATGGGGAGAGCTCCATGTTGTGATAAAGCAAATGTGAAGAGAGGGCCATGGTCTCCTGAAGAAGATGCTAAACTCAAAGATTTCATTCACAAATATGGAACTGGTGGAAATTGGATTGCTCTTCCCCAAAAAGCAGGACTAAAGAGATGTGGGAAGAGTTGTAGATTGAGATGGCTAAATTATCTAAGGCCTAATATCAAACATGGTGATTTTTCGGAGGAAGAAGATAGAGTTATTTGCAGCTTGTATTCCACCATTGGAAGCAGGTGGTCAATAATAGCAGCTCAATTACCAGGAAGGACTGACAATGATATCAAGAATTACTGGAATACTAAACTCAAGAAAAAGCTTATGGGATTAATGCAATCAACAAACCAAAGAAAATCACCATATTTTCCA…
NtMYB93	Nitab4.5_0003061g0020.1	ATGGCAAGGACACGTTGCTATGACAAAAGTGGATTGAAGAAGGGAACTTGGACACCTGATGAAGATAGGAAATTAGCAGCTTATGTTAGTAAATATGGTTGCTGGAATTGGCGTCAACTTCCCAAGTTTGCTGGATTAGCTAGGTGTGGGAAGAGCTGCAGACTGAGATGGCTGAATTATCTCCAACCAAATATCAAAAGAGGAAACTATACTAAAGAAGAAGATGAAATTATCATGAAGCTCCACGCAGAAATTGGAAACAAATGGTCGGTAATTGCTGCTCACTTACCTGGAAGATCAGACAATGACATAAAGAATCATTGGCACACCTCTCTCAAAAAGAGATCAACTCGGGAATATTCAACTTCAACTGACTCAATAAAGAGATCATCTAACAAC…
NtMYB94	Nitab4.5_0007042g0010.1	ATGGGAAGACAACCTTGTTGTGACAAACTTGGAGTGAAGAAAGGTCCGTGGACAGCTGATGAAGACAAGAAACTCATCAATTTTATTCTTACAAATGGCCAATGTTGTTGGCGTGCTGTCCCTAAACTCGCCGGTCTTAGGCGCTGCGGTAAGAGTTGTCGTCTCCGATGGACTAATTACCTTCGACCCGACTTGAAGAGAGGACTTCTTAGTGATGCTGAGGAGAAATTGGTAATTGATCTCCATGCTCGTCTTGGAAACAGGTGGTCCAAGATTGCTGCAAGATTACCAGGAAGGACAGATAATGAGATTAAAAATCATTGGAACACTCATATTAAAAAAAAGCTTCTAAAGATGGGGATTGATCCTGTTACACATGAACCACTCAAAAAAGAAGCA…
NtMYB95	Nitab4.5_0004551g0030.1	ATGGGAAGGTATCCTTGTTGCAAATTAGATGATAATGATTTGAAGAAAGGGCCATGGACAGAAGATGAAGATGAGAAATTGATTGATTATATAAAGAAATATGGTCACACAAATTGGCAATTAATTCCAAGAAAAGCAGGTTTAAAAAGATGTGGAAAGAGTTGCAGATTAAGGTGGAATAATTATCTTAGGCCTGATATTAAGAGAGGAGGATTTTCACATGAAGAAGAAGAAATTATCATTAATCTCCATTCTGTTCTTGGAAATAAGTGGTCAAGAATTGCAGCTCATCTTCCAGGAAGAACTGATAATGAAATCAAGAACTTCTATAACACACATTTAAAGAAAAAGCTTCTCAAATTAGGAATTGACCCCAACACACACAAACCAATATCTGAT…
NtMYB96	Nitab4.5_0000271g0230.1	ATGAGTATGACAAGTGAAAGCGATGACAGGATGACATCAAATGTTGGTGTGGATTCGCCATCTGTCGAAGAAGCCTGTGGTGGAGGAAATACCGGAGGAGGTCTACCACTAAAAAAAGGCCCCTGGACTTCTGCAGAAGATGCAATTTTAGTGGATTACGTCACGAAACACGGTGAGGGGAACTGGAATGCCGTCCAGAAGCACTCAGGACTTGCTCGATGTGGTAAAAGTTGTCGTTTGCGGTGGGCCAATCACCTGAGACCAGATTTAAAGAAAGGTGCTTTCACTCCCGAGGAAGAGCGCCGCATAATTGAACTGCATGCTAAGATGGGAAACAAATGGGCACGAATGGCTGCTGATTTGCCTGGGCGCACAGATAATGAGATAAAGAACTACTGG…
NtMYB97	Nitab4.5_0004193g0070.1	ATGGGGTGCAAATTAGTAGACAAGACAAAGCAAAAGCACAAGAAGGGATTATGGTCGCCTGATGAAGATGACAAGCTCAAAAACTATATCATTAAGCATGGTCATGGCTGCTGGAGCTCTGTCCCCATTAATGCCGGCTTGCAAAGGAATGGAAAAAGTTGCAGATTGAGGTGGATTAATTACTTAAGGCCTGGCCTAAAGCGAGGGGCATTTAGCTTAGACGAGGAAGAGACAATCCTTACCCTTCATGCCATGTTTGGCAACAAGTGGTCTCAGATTGCACAGCAGTTGCCTGGAAGAACAGATAATGAAATAAAGAACCACTGGCACTCTTATCTAAAGAAGAGAGTGTCCAAAATGGCACAACAAACTACATCTGGAAACCGAGAATCGTCACCT…
NtMYB98	Nitab4.5_0001334g0020.1	ATGGATCATCACCATGTTAAAGTCGGTTTGAGCCGTGGGGGTAATTATAATAAAAATAACAACCATCAACAACAGCATGAAGAAGACATGGACCTCCGACGAGGTCCATGGACTGCCGAAGAAGACTTCACCCTCATCAACTACATAGCTAAACATGGTGAAGGTCGCTGGAATTCTCTCGCCCGCTGTGCTGGTTTAAAGCGAACTGGGAAAAGTTGCAGATTGAGATGGCTAAATTATCTCCGCCCGGATGTTCGACGTGGAAACATCACTCTTGAAGAACAGCTTGTGATTCTTGAGCTGCATTCTCGTTGGGGCAATCGGTGGTCAAAAATTGCTCAGCATTTGCCAGGAAGAACTGACAACGAAATCAAGAATTACTGGAGAACCCGAGTGCAA…
NtMYB99	Nitab4.5_0011760g0030.1	ATGGGGAGAATACCATGTTGTGATAAGAATGGTATGAAGAAAGGACCATGGACCCCTGAAGAAGATGAAAAGCTCATTGAATTTATCAAGAAAAATGGTCATGGTAGCTGGCGTTCTCTTCCAAAACTTGCAGGTCTTCTTCGATGTGGGAAAAGTTGTCGTCTTAGATGGACAAATTATCTGAGGCCAGACATCAAACGAGGTCCTTTTAGCCTCGATGAACAGAAACTTGTCATTCAGTTACATGGCATTCTTGGAAACAGATGGGCTGCAATTGCTTCACAACTACCTGGAAGAACAGACAATGAGATAAAGAATCTGTGGAATACTCACCTGAAAAAGCACCTGCTTTCAATGGGCATTGATCCTGACACTCATGAACCATCCTCTGCATCTAAT…
NtMYB100	Nitab4.5_0003242g0050.1	ATGGGGTGCAAGCAATTAGTGGACAAGCAAAAGTCAAAGCACAAGAGGGGATTATGGTCTCCAGATGAAGACCAGAAGCTCAAAGACTACATCCTCACCTATGGACATGGCTGCTGGAGCTCCGTGCCCATCAATGCTGGGTTGCAAAGGAATGGAAAGAGTTGCAGATTGAGGTGGATTAATTATTTAAGGCCTGGCCTAAAGCGAGGGACTTTTAGCACTGAGGAGGAGGACACAATTCTGACCCTTCATGGCATGTTGGGCAACAAGTGGTGTCAAATAGCACAACATTTGCCTGGAAGGACAGACAATGAGATAAAGAATCATTGGCACTCTTACCTAAAGAAGAGAGTGTCTAAAATGGCAACAAATGAAACTGGGCAGGCTAGATCGGGATGC…
NtMYB101	Nitab4.5_0002160g0080.1	ATGGGGAGAATACCATGTTGTGATAAGAATGGTCTGAAGAAAGGACCATGGACACCTGAAGAAGATGAAAAGCTCATTCAATTTATCAAGAAAAATGGTCATGGTAGCTGGCGTTCTCTTCCAAAACTTGCAGGTCTTCTTCGCTGTGGGAAAAGTTGTCGTCTTAGATGGACAAATTATCTGAGGCCAGACATCAAACGAGGTCCTTTTAGCCTCGATGAACAGAAACTTGTCATTCAGTTACATGGCTTTCTTGGAAACAGATGGGCTGCAATTGCTTCACAACTACCTGGAAGGACAGACAATGAGATAAAGAATCTGTGGAATACTCACCTGAAAAAGCACCTGCTTTCAATGGGCATTGATCCTGACACTCATGAACCATCCTCTGCCTCTAAT…
NtMYB102	Nitab4.5_0000201g0150.1	GTCTTATTAGTTAGGCCTCTCTTTGCATTCTCTCTCAAATTCTTCCCTAAGTCTCTCTCTTTCTTTGATCTAATAACAAAAAGCTATTTGTTCCTCTCCTCAATCTATATTGCTCTAAATCAAGAAGATAATAATATTATTTTCTTGAACTTTGTTATATAACTATTTTTGTTGAAATAATAATGGGGAGACAACCATGTTGTGACAAAGTTGGATTGAAGAAAGGTCCATGGACAGCTGAGGAAGACAAGAAGCTCATTAACTTTATTCTCAACAATGGCCAATGTTGTTGGAGAGCTGTTCCTAAACTTGCAGGGCTTTTGAGGTGTGGAAAGAGTTGTAGACTGAGATGGACAAATTATCTGAGACCAGATTTAAAGAGAGGACTTTTATCAGAAT…
NtMYB103	Nitab4.5_0002560g0010.1	ATGGTGAGAACTCCTTCTGTTGACAAAAATGGAATAAAGAGAGGTGCATGGAGTGAAGAAGAAGACAACAAACTAAAAGCTTTTGTTGAAAGATTCGGTCATCCGAATTGGAGGCAATTGCCTAAACATGCTGGTTTAATGAGATGTGGAAAGAGCTGCAGACTGAGATGGATGAATTACTTGAGGCCTGGTTTGAAGAAAGGGAATTATAGCCTTGAAGAAGAGGAACTCATTATTAAACTACACAAGGAACATGGAAACAGATGGTCAGTCATTGCTGCAAGATTACCCGGAAGATCCGACAACGATGTCAAAAACCAGTGGCATGCTCATCTCAAGAAACGTGCCAAAACAAATACTAATAACAATTCACCAATTATGGAGCAATTTTCTGAGTCT…
NtMYB104	Nitab4.5_0000363g0320.1	ATGGGAAGAACACCTTGTTGTGAGAAAGTGGGACTCAAGAGAGGCAGGTGGACTGAAGAAGAAGATGAAATCCTCACTAAATATATTCAGGCTAATGGTGAAGGATCTTGGAGATCACTACCCAAAAATGCTGGGTTACTGAGATGTGGAAAGAGTTGCCGACTGAGATGGATTAATTATTTGAAAACTGATTTAAAGAGAGGTAACATAACTGCTGCTGAAGAAGCTATAATTATCAAGTTACGTGCAACTTTGGGTAACAGGTGGTCTCTAATAGCAGAATATTTACCGGGTAGAACAGATAATGAAATAAAAAACTATTGGAATTCTCGTTTGAGCAGAAAAGTAGAAAGCTTAAGGATTCCAAGTGATGAAAAGTTGCCACAAGCTGTTGTAGAA…
NtMYB105	Nitab4.5_0000225g0010.1	ATGGATCATCACCATATTAAAGTCGGTTTGAGCCGTGGAGGTAATTACAATAAAAATAACAACCATCAACAACAGCATGAAGAAGACATGGACCTCCGACAAGGTCCATGGACCGTCGAAGAAGACTTCACCCTCATCAACAACATAGCTCACCATGGTGAAGGTCGCTGGAATTTTCTCGCCCGCTCTGCTGGTTTAAAGCGAACTGGGAAAAGTTGCAGATTGAGATGGCTAAATTATCTCCGCCCGGATGTTCGACGTGGAAACATCACTCTTGAAGAACAACTTGTGATTCTTGAGCTGCATTCTCGTTGGGGCAATCGGTGGTCAAAAATTGCTCAGCATTTGCCAGGAAGAACTGACAACGAGATCAAGAATTACTGGAGAACCCGAGTGCAA…
NtMYB106	Nitab4.5_0001442g0010.1	ATGGGGAGAGCTCCATGTTGTGATAAAGCAAATGTGAAGAGAGGGCCATGGTCTCCTGAAGAAGATGCTAAACTCAAAGATTTCATTCACAAATATGGAACTGGTGGAAATTGGATTGCTCTTCCTCAAAAAGCTGGACTAAAGAGATGTGGGAAGAGTTGTAGATTGAGATGGCTAAATTATTTAAGGCCTAACATTAAACATGGTGATTTTTCTGAGGAAGAAGATAGAGTTATTTGCACCTTGTATTCCACCATTGGAAGCAGGTGGTCAATAATAGCAGCTCAATTACCGGGAAGAACTGACAATGATATCAAGAATTACTGGAATACTAAGCTCAAGAAAAAACCTATGGGATTAATGCAATCAACTAACCAAAGAAAATCACCATATTTTCCA…
NtMYB107	Nitab4.5_0001074g0040.1	ATGGGAAGAGCTCCTTGCTGTGACAAAAACAGTGTGAAGAAAGGGCCATGGTCCCCTGAAGAAGATGCCAAGTTGAAGTCATATATTGACCAACATGGCACTGGTGGCAACTGGATTGCTTTGCCTCCAAAAATTGGTCTGAAAAGATGTGGAAAGAGCTGTCGACTTAGATGGTTAAACTATCTGCGACCAAATCTCAAGCATGGTGGATTCTCTCAAGAAGAAGATAACATTATTTTGAGCCTCTATATTAGTATTGGAAGCAGGTGGTCTATTATTGCAGCACAACTTCCTGGAAGAACTGATAATGACATAAAGAACTACTGGAACACCAAGTTGAAGAAGAAGTTATTTGGAAAACAGCGCAAAAATCTTAGAGGTAAAAGCCAAAAACAAGGA…
NtMYB108	Nitab4.5_0006893g0010.1	TTTCTATAGTTAGCCCTCTCTTTGCATCCTCTCTCAAATTCTTGCCTAAGTCTCTCTCTTTCTTTGATCTAATAATAACAAAAGCTCTTTGTTCCTCTCCCCAATCTATATATATAGCTCAAAATCAAGAAAATAATATTTTCTTGAACTTGGTTATAATTATTTTTCTTGAAATAATAATGGGGAGACAACCATGTTGTGATAAAGTTGGATTGAAGAAAGGTCCATGGACAGCTGAAGAAGACAAGAAACTCATTAACTTCATTCTCAACAATGGCCAATGTTGTTGGAGAGCTGTTCCTAAACTTGCAGGGCTTTTGAGGTGTGGAAAGAGTTGTAGACTAAGATGGACAAATTATCTGAGACCAGATTTAAAAAGAGGACTTTTATCAGAATATG…
NtMYB109	Nitab4.5_0000747g0030.1	ATGAGAAAAGGGAGAGCAGCATGCTGCGATAAAGGTAAGGTGAAGAAGGGGCCATGGAGTTGTGAGGAGGATCTTAGGCTCATTTCTTTCATTCAGAAGCATGGTCACCCCAACTGGCGCTCCCTCCCTAAACAAGCTGGGCTACTGAGGTGTGGAAAGAGTTGCCGTTTGAGGTGGATTAATTACCTAAGACCTGACGTAAAGCGAGGAAATTTCACTCCAGAAGAAGAGTACACTATTGTCAAATTGCACCACTCTTTGGGAAACAAGTGGTCAAAGATTGCATCTCATTTGCCTGGAAGAACAGATAACGAGATTAAAAATATATGGAATACACGCTTAAAAAAACGATTCAAGAATGCAGAATTAGATGGTTGTGCTAATTCATTTTCCCCTCCT…
NtMYB110	Nitab4.5_0006144g0030.1	ATGGGAAGAACACCATGTTGTGAGAAAGTGGGACTCAAGAGAGGCAGATGGACTGAAGAAGAAGATGAAATTCTCACTAAATATATTCAAGCTAATGGCGAAGGTTCTTGGAGATCACTACCCAAAAATGCTGGGTTACTGAGATGTGGAAAGAGTTGCAGACTGAGATGGATTAATTATTTGAAAAATGATTTAAAGAGAGGTAACATAACTGCTGCTGAAGAAGCTATAATTATCAAGTTACGTGCAACTTTGGGTAACAGGTGGTCTCTAATAGCAGAATATTTACCGGGTAGAACAGACAATGAAATAAAAAACTATTGGAATTCTCGTTTGAGCAGAAAAGTAGAAAGCTTAAGGATTCCAAGTGATGAAAAGTTGCCACAAGCTGTTGTAGAA…
NtMYB111	Nitab4.5_0000205g0020.1	ATGACTTCAAAAGTTGGTGTGGATTCGCCATCTGTTGAAGAAGCTAGCGGTGGAGGAAGTACCAGAGGAGGTGTCCCACTGAAAAAAGGTCCTTGGACTAAAGAAGAAGACGCGATTTTAATGGATTACATCAGAAAACATGGGGAAGGGAATTGGAGTGCTGTCCAGAAGCACTCAGGACTTGCTCGTTGTGGGAAAAGTTGCCGTTTGCGGTGGGCAAATCACCTAAGACCAGATTTGAAAAAAGGTGCTCTAACTCCAGAGGAAGTGCGTCACATAAATGAACTGCATGCTAAGATGGGAAACAAATGGGCACAAATAGCTGCTAAGTTGCCAGGCCGCACAGATAATGAGATAAAGAACTACTGGAACACCAGAATAAAGAAACGACAGCGTGCA…
NtMYB112	Nitab4.5_0000103g0300.1	ATGCCAAGATTACCACCACAGCAGCAGCAGAAAAGCACAAACATGGAGGAGATAAAGAAGGGAGCATGGTCTCCAGAGGAAGACCAAAAATTGAAAACTTATATCATGAGATATGGCATTTGGAATTGGAGCCACATGCCCAAATTTGCAGGGCTTTCAAGAACGGGGAAAAGTTGTAGACTCCGATGGGTGAACTATCTTAGCCCTGATGTTAAAAGAGGTCCCTTTATCATGGAAGAAGTCGAAATAGTCGTCAAAACCTATCAGGAACTTGGAAATAGATGGTCAGCCATTGCTGCAAGATTGCCAGGAAGAACAGACAACGAAGTTAAAAACTTCTTCCATACACACTTAAAGAAGCATTTGGGAGTGTTGAAGAGTACTACTAGGGCAAGAAGC…
NtMYB113	Nitab4.5_0001050g0010.1	ATGGGGAGAGCTCCTTGTTGTGATAAAGCTAATGTGAAGAGAGGACCATGGTCACCAGAAGAAGATGCTAAGCTTAAGGAATTCATAGACAAATATGGCACTGGTGGTAATTGGATTGCTCTTCCTCAAAAAGCTGGATTAAGGAGATGTGGAAAGAGCTGTAGATTGAGATGGCTGAATTATCTAAGGCCTAATATCAAACATGGTGATTTTTCTGATGAGGAAGATAGAGTTATATGCAGCTTGTATGCCAGCATTGGAAGCAGGTGGTCAATTATAGCAGCTCAATTACCAGGAAGGACTGACAATGATATAAAAAACTATTGGAACACAAAGCTCAAGAAGAAGGTCATGGGTTTAAAATCACCTTTCTTTCCACCAACCCAAACCCAAACATTT…
NtMYB114	Nitab4.5_0003781g0060.1	ATGGGAAGAGCTCCTTGTTGTGACAAAAGTAAAGTTAAGAGAGGACCATGGTCTCCTGAAGAAGACAATACTCTCAAAAATTATCTTGAGAAAAATGGGACAGGTGGCAATTGGATTGCTCTCCCTCAAAAAGCAGGCCTAAGAAGATGTGGGAAGAGTTGCAGGCTAAGATGGCTAAATTACCTTAGACCAGACATTAAGCACGGAAGTTTTACTGAAGAAGAAGACAACATTATTTTAACACTCTATGGTCAAATTGGAAGCAGGTGGTCTGTGATAGCTGCAAATCTACAAGGAAGAACAGATAATGACGTGAAGAATCACTGGAATACAAAATTGAAGAAAAAGCTTTTGGCAGCTGAAAATTACACTAACCTTAGCAGCTATAATTCTAGTGAT…
NtMYB115	Nitab4.5_0006804g0010.1	AGAGAAGCTTCAGCGACTGCCACTAAACCTTTAAAAATGGGTAGAGCTCCTTGCTGTGACAAAGCCAACGTGAAGAGAGGACCATGGTCACCTGAAGAAGATGCCAAGCTCAAGTCCTATATCCAGCAACATGGCACTGGTGGTAACTGGATCACTCTTCCCCAGAAAGTTGGTCTCAAGAGATGCGGGAAGAGTTGTCGGCTTAGATGGCTGAATTATCTCCGGCCAAACATCAAGCACGGGGAGTTTACTGAGGAGGAAGACAACATAATATGTAGTCTCTATCTAAGTATTGGCAGCAGGTGGTCAATTATAGCTGCTCAATTACCTGGGCGAACGGATAATGATATCAAGAATTACTGGAATACAAAGCTGAAGAAAAAACTACTAGGCAAACAG…
NtMYB116	Nitab4.5_0008289g0010.1	ATATGTGTATGACAAGTGAATGCGTTGACAGGATGACTTCAAAAGTTGGCGTGGGTTCGCCATCTGTTGAAGAAGCTAGCGGTGGAGGAAATACCAGAGGAGGTGTCCCACTGAAAAAAGGTCCTTGGACTAAAGAAGAAGACGCGGTTTTGATGGATTACATCAGAAAACATGGGGAAGGGAATTGGAGTGCCGTCCAGAAGCACTCAGGACTTGCTCGTTGTGGGAAAAGTTGCCGTTTGCGCTGGGCAAATCACCTAAGACCAGATTTAAAGAAAGGTGCTTTAACTCCAGAGGAAGTGCGTCGCATAAATGAACTGCATGCTAAGATGGGAAACAAATGGGCACAAATAGCTGCTAAGTTGCCAGGTCGCACAGATAATGAGATAAAGAACTACT…
NtMYB117	Nitab4.5_0003478g0050.1	ATGGGTAGAGCTCCTTGCTGTGACAAAGCCAACGTGAAGAGAGGACCATGGTCACCTGAAGAAGATGCCAAGCTCAAGTCCTATATCCAGCAACATGGCACTGGTGGTAACTGGATCACCCTTCCTCAGAAAGTTGGTCTCAAGAGATGCGGGAAGAGTTGTCGGCTTAGATGGCTGAATTACCTCCGACCAAACATCAAGCACGGGGAGTTCACTGAGGAGGAAGACAACATAATATGCAGTCTCTATCTAAGTATTGGCAGCAGGTGGTCAATTATAGCTGCTCAATTACCTGGACGAACGGACAATGATATCAAGAACTACTGGAATACAAAGCTGAAGAAAAAACTACTAGGCAAACAGCGAAAGGATCATCGGCCTCGGACAGGATACCATCAT…
NtMYB118	Nitab4.5_0005004g0050.1	ATGGGGCGCCATTCTTGTTGTGTGAAGCAGAAGCTAAGGAAAGGATTATGGTCACCAGAAGAAGATGAGAAATTGTGCAATTATATCACCAAATTTGGTGTTGGATCCTGGAGCCTGCAAAGATGTGGAAAGAGTTGCAGATTGAGATGGATAAATTACTTAAGGCCTGATCTTAAAAGAGGAATGGTTTCACAGGATGAAGAGGACAGGATCATTAGTCTCCATCAAGTTCTCGGAAACAGGTGGGCACAAATTGCTGCCCAATTACCAGGGAGAACAGATAATGAGATAAAGAATTTCTGGAATTCGAGTTTGAAGAAGAAACTAATAAAGCAGGGGATTGATCCAAATACTCACAAGCCCCTAAGTGAGAATCAAGTAAAGGATGAAGAGAATTGT…
NtMYB119	Nitab4.5_0012173g0010.1	ATGGGAAGAGCTCCTTGCTGTGACAAAAACAACGTGAAGAGAGGGCCATGGTCACCTGAAGAAGATGCTAAGTTGAAGTCATATATTGAGCAGAATGGGACAGGTGGCAACTGGATTGCTTTGCCTCCAAAAATTGGGCTTAATAGATGTGGAAAGAGCTGTAGGCTTAGATGGTTAAATTATCTGCGTCCAAATATTAAGCATGGAGGGTTCTCAGAAGAAGAAGATAGAATCATTTGCAGCCTCTACATAAGTATTGGAAGCAGGTGGTCGATAATTGCAGCACAACTCCCGGGAAGAACCGATAATGATATCAAGAATTACTGGAACACTAGGCTGAAGAAGAAGCTATTTGGAAAACAGCGCCAAAAGCAAGGATCAAGAAAAGGAAAAGAAATC…
NtMYB120	Nitab4.5_0000610g0290.1	ATGGTGCAAGAGGAAATCAGAAGAGGTCCATGGACAGAACAAGAAGATCTTCAGCTTGTATTTTATGTAAAATTATTTGGAGATCGAAGATGGGATTTTCTAGCCAAAGTTTCAGGTTTGAAAAGAACAGGAAAGAGTTGCAGGTTACGTTGGGTTAATTACTTGAATCCTGATCTCAAACGTGGCAAGATGACTCCTCAAGAAGAACGACTTGTTCTTGAACTTCACTCCAAATGGGGAAATAGATGGTCAAGAATTGCACGAAAAATACCAGGGCGAACTGATAACGAAATCAAGAATTACTGGAGAACACACATGAGGAAGAAAGCTCAAGAACAAAGGAAAAAGGCTACTTCTATTTCTCCATCTTCATCTTTTTCAAACTGTTCATCTTCTTCT…
NtMYB121	Nitab4.5_0006516g0020.1	ATGGTTGGAATGATGGGTTGGGGAGCAAACTCAGATCAACAAGGATGGAGGAAAGGACCATGGACTCCTGAAGAGGATAAGCTGCTCTCTGAGTACGTTAACTTGCATGGTGAGGGAAGATGGAGTTCTGTATCTCGTTGTGCAGTTGTTGTTGAAGCAGGATTGAATAGGACTGGGAAGAGTTGCAGGCTAAGGTGGGTGAACTACTTGAGGCCTGGACTTAAAAGAGGTCACATAACACCTCAGGAGGAAGGCATTATTATTGAATTGCATGCCTTGTGGGGCAACAAATGGTCAACTATAGCACGTTACTTGCCAGGAAGGACAAACAATGAAATAAAAAATTACTGGAGGACACATTTCAAAAAGAAACAAAAAGCTTCTGCAAAACAAGACAGC…
NtMYB122	Nitab4.5_0000958g0010.1	ATGCCAAGTGTACCACAACAGCAGCAGAAAAGTACAAGCATGGAGGAGGTAAAGAAGGGAGCATGGTCTCCTGAGGAAGACCAAAAATTGAAATCTTATATCATGAGATATGGCATTTGGAATTGGAGTCGCATGCCCAAATTTGCAGGACTATCAAGAACGGGGAAAAGTTGCAGACTTAGATGGATAAATTATCTCAACCCTGATGTTAAGAAAGGACCCTTTACCATGGAAGAAAGAGAAACAGTCATCAAAATGTATCAGGAACTTGGAAGTAGATGGTCAGCTATTGCTGCAAAATTGCCAGGAAGAACTGACAACGACGTTAAAAACTTCTTCTACACACATTTAAAGAAGCATATGGGTATGCAAAAAGATGCCCTATTGAAGTCTAACGTA…
NtMYB123	Nitab4.5_0000063g0150.1	ACCATATTAAAAAACAAGCAGAAAGTAGAAATCATCAAGACGGGGAGAGCTCCTTGTTGTGACAAAGAAAATGTGAAAAGAGGGCCATGGTCTCCTGAAGAAGATGCAAAACTAAAAGAGTATATAGACAAATATGGTACTGGTGGAAACTGGATTGCTCTTCCACAAAAAGCTGGGCTGAGAAGATGTGGAAAGAGCTGCAGATTGAGATGGTTAAACTATCTTAGACCCAACATTAAACATGGAGAGTTTTCAGATGAAGACGACAAAGTAATTTGCAGCCTTTATGCTAAGATTGGAAGCAGATGGTCAATAATAGCTGCTCAGCTACCAGGCAGGACAGGCAATGATATCAAGAACTACTGGAATACCAAGCTCAAGAAGAAACTCATGCCTCTT…
NtMYB124	Nitab4.5_0003212g0030.1	ATGGTACAAGAGGAAATAATAAGAAAAGGTCCATGGACTGAACAAGAAGATGTTCAGCTAGTATTTTACGTGAAGATGTTTGGTGATGGCCGCTGGGATTTTCTGGCGAAAGTTTCAGGTTTGAAAAGAACTGGAAAGAGTTGCAGATTACGCTGGGTTAATTACTTGAATCCTGCTCTCAAACGTGGCAAGATGACCCCTCAAGAAGAGCACCTTGTTCTTCAACTCCACTCCAAATATGGAAATAGATGGTCGAAAATTGCCGGGAAATTGCCGGGACGAACCGATAATGAAATCAAGAATTATTGGAGAACCCACATGAGGAAACAAGCTCAAGATCAGAGGAATAAGAACAAGGCTTCTATTTCTCCATCTTCGTCCTTTTCCAACTCTTCGTCT…
NtMYB125	Nitab4.5_0003324g0040.1	ATGGAGGAGGAGAAAGCAAGAGAGAGATTAATATACAGTGCAGAGGAAAAAGTAGAGATGAGGAAAGGAGGCTGGACTTTGGATGAAGACTCCAAACTCATCCATTACATCTCCCTACTTGGTCAGGGACGCTGGGATTCCTTGGCTCACTTTGCCGGGTTGAAGCGTACAGGTAAGAGCTGCAGATTAAGATGGATGAACTACTTGCGTCCGAATTTACGACGAGGAAAACTTACTCCTCAAGAACAGCTTCTTATTTTACTCCTTCATTTTCGCTTTGGAAATCGATGGGCAAAGATCGCAGAACAATTGCCAGGAAGAACAGATAACGAGGTTAAGAATTACTGGAGAACAAAAGTTCAAAAACATGCAAAACAGCTGCATTGCGACGTCAATAGC…
NtMYB126	Nitab4.5_0003179g0030.1	ATGGTGCAAGAGGAAATCAGAAGAGGACCATGGACAGAACAAGAAGATCTTCAGCTTGTATTTTATGTAAAATTATTTGGAGATCGAAGATGGGATTTTCTAGCCAAAGTTTCAGGTTTGAAAAGAACAGGAAAGAGTTGCAGGTTACGTTGGGTTAATTACTTGAATCCTGATCTTAAACGTGGCAAGATGACTCCTCAAGAAGAACGTCTTGTTCTTGAACTTCACTGCAAATGGGGAAATAGATGGTCAAGAATTGCTCGGAAAATACCAGGGCGAACTGATAACGAAATCAAGAATTATTGGAGAACCCATATGAGGAAGAAAGCTCAAGAACAAAGGAAAAAAGCTACTTCTATTTCTCCATCTTCATCTTTTTCAAACTGTTCATCCTCTTCT…
NtMYB127	Nitab4.5_0000958g0020.1	ATGCCAAGAGTACCACCACAACAGCAGCAGAAAAGTACAAACATGGGGGAGATAAAGAAGGGAGAGTGGTCTCCAGAGGAAGACCAAAAACTGAAATCTTATATCATGAGATATGGCATTTGGAATTGGAGTCACATGCCCAAATTTGCAGGACTTTCAAGAACAGGAAAAAGTTGTAGACTAAGATGGATGAACTATCTCCGCCCTGATGTTAAGAGAGGACCTTTTAGCATTGAAGAAAGAGAAACAGTCATCAAAACCTATCAGGAACTTGGGAATAGATGGTCAGAAATTGCTGCAAGATTGCCAGGAAGAACTGATAATGAAGTTAAGAACTTCTTCCACACACACTTAAAGAAGCATTTGGGAGTGAAAAATGATGCCCCGTCGAAGACTAAA…
NtMYB128	Nitab4.5_0002293g0010.1	ATGTCAAGTGTACCACAACAGCAGCAGGAGAGTACAAACATGGAGGAGATAAAGAAGGGAGCATGGTCTCCTGAGGAAGACCAAAAACTGAAATCTTATATCATGAGATATGGCATTTGGAATTGGAGCCATATGCCCAAATTTGCAGGACTTTCAAGAACGGGGAAAAGTTGTAGACTTAGATGGATGAATTATCTCCGCCCTGATGTTAAGAGAGGACCCTTTAGCATTGAAGAAAGAGGAACAGTCATCAAAACCTATCAGGAACTTGGGAATAGATGGTCAGAAATTGCTGCAAGATTGCCAGGAAGAGCTGATAACGAAGTTAAGAACTTCTTCCACACACACTTAAAGAAGCATTTGGGAGTGAAAAATGATGCCCCGTTGAAGAGTACTAGG…
NtMYB129	Nitab4.5_0005019g0040.1	ATGGCTTTCCAATTGCAACTAACCATGCAAGAAGAAAAACTGCGAAAAGGGCCTTGGCTCGAAGAGGAAGACGAGAGACTAGCATCTGTTATTGCCATTTTAGGTGAACGTCGTTGGGATGCCTTAGCAAAGGCTTCAGGGCTAAGGAGGAGTGGAAAAAGCTGCAGATTGCGATGGATGAATTACCTTAGACCTAATTTAAAACATGGACATATTACTGAAGATGAAGAACGTTTAATTGTTCAACTTCAGAAACAGTTTGGAAACAAGTGGTCAAAGATTGTTAAGCAATTGCCAGGAAGAACTGATAATGAAATAAAGAATTATTGGAGAAGTCATTTAAGAAAGAAAACAATGATTTATGAACAAGATGATTGTTCCTCTGCTGATTCTTTAACT…
NtMYB130	Nitab4.5_0000244g0260.1	ATGGGCAGAGCTCCTTGTTGTGACAAAAATAATGTGAAGAAAGGTCCATGGTCACCAGAAGAAGATGCAACACTCAAAGCATATATTGAAGAAAATGGCACTGGTAATAACTGGATTGCTCTTCCCCAAAAAATAGGGCTTAAGAGATGTGGAAAGAGTTGCAGGCTTAGATGGCTCAATTACTTAAGACCTAATATTAAACATGGTGGATTTACTGAAGAAGAAGACAACATCATTTGCAGCCTCTATATTAGTATTGGCAGCAGGTGGTCTATAATAGCTGCACAACTTCCTGGAAGAACAGATAATGATATCAAGAATTACTGGAATACTCGATTGAAGAAGAAGTTGCTCGGGAAAAGAAAACAATCTCAAATGAACAGATTATTACTTGCTAGT…
NtMYB131	Nitab4.5_0001814g0020.1	ATGGATCAACACAAGATTAAAGTTGGTTTTAAGAACAACAATCAAGAAAAGGAAGAAGATTTGGACCTTAGAAGAGGTCCATGGACTGTTGAAGAAGATTTTACACTTATCAATTTTATTGCTCATCATGGTGAAGGTCGTTGGAATTCCCTTGCTCGTTGTGCTGGTCTGAAGCGAACAGGGAAAAGCTGTAGATTGAGATGGCTTAATTATCTTCGCCCTGATGTTCGACGTGGGAATATCACACTTGAAGAACAACTCTTGATTCTTGAATTGCATTCTCGTTGGGGCAATCGCTGGTCAAAAATTGCTCAACATTTGCCTGGAAGAACTGATAACGAGATAAAAAATTATTGGAGAACCCGAGTACAAAAGCATGCAAAACAACTCAAATGTGAC…
NtMYB132	Nitab4.5_0000070g0110.1	ATGGCGCAAGAGGAAGCAAGAAAAGGTCCGTGGAGTGAACAAGAAGATCTTCAGCTAGCATTTTATGTGAACTTGTTTGGAGATCGACGATGGGATTTCTTGGCCAAAGTTTCAGGTTTGAAAAGAACAGGAAAGAGTTGCAGGTTACGTTGGGTAAATTACTTGCATCCTGGTCTTAAACGTGGCAAGATGACTCCTCAAGAAGAACGCCTTATTATTGAACTCCACTCCAAATGGGGAAATAGATGGTCAAGAATTGCATGGAAATTACCAGGGAGAACTGACAATGAAATCAAGAATTACTGGAGAACTCACATGAGGAAGAAGGCTCAAGATGACAGGAAAAATAAGGCTTCTATTTCTTCATCTTCATCTTTCTCCAACTGTTCATCTTATTTC…
NtMYB133	Nitab4.5_0001163g0150.1	ATGGGGAGAGCTCCTTGTTGTGATAAGGCTAATGTGAAGAGAGGACCATGGTCACCAGAAGAAGATTCTAAGCTTAAGGAATTCATAGACAAATATGGCACTGGTGGAAATTGGATTGCTCTTCCTCAAAAAGCTGGATTAAAGAGATGTGGAAAGAGCTGTAGATTGAGATGGCTGAATTATCTAAGGCCTAATATCAAACATGGTGACTTTTCTGATGAGGAAGATAGAGTTATATGCAGCTTGTATGCCAGCATTGGAAGCAGGTGGTCAATTATAGCAGCTCAATTACCGGGAAGGACTGACAATGATATTAAAAACTATTGGAACACAAAACTCAAGAAGAAGCTCATGTGTTTAAAATCACCTTTCTTTCCACCAACCCAACCTCAAACATTT…
NtMYB134	Nitab4.5_0002626g0050.1	ATGGCTTCTAAACAAACCATGCAACAAGACGAACTGCGCAGAGGGCAATGGCTTGAAGAGGAAGATGAGAGTCTGGTTATGATTGTAGCCATTTTAGGAGAATGTCGTTGGGATGATATAGCAAAAGCTTCAGGGCTGAGGAGGAGTGGGAAAAGCTGCAGATTGCGATGGTTGAACTACCTCCGTCCCAATCTAAAGCACGGTCATATTACTGCAGATGAAGAACGTCTGATAATCCAACTTCGGAGACAGTTTGTAAACAAGTGGTCAAAGATTGCAAAACAATTGCCAGGAAGAACTGATAACGAAATCAAGAACTACTGGAGAAGTCATTTGAGAAAGAAAGCGCTAATTAATGAACAAGAACAACAATCATCAACTTTGAAAAGTGACACAGTC…
NtMYB135	Nitab4.5_0005769g0040.1	ATGGATCATCATCATGTTAAAGTTGGTTTGAGCAGTGAAAGATATGGATTTTGTAGTAACAACAATCAACAACTTATTGATGAAGTAACAATGGACCTTAGAAAAGGTCCATGGACTTTGAAGAAGACTTCACCCTTATTAATTACATCACTCTTCATGGTGAAGGTCGTTGGAATCCCTCGCCCACTGCGCTGGTTTGAAACGAACGGGGAAAAGCTGCAGGTTACGATGGCTAAACTATCTTCGACCAGATGTTCGACGAGGAAATATTACTCTTGAAGAACAACTCTTGATTCTTGAACTTCATTCTCGTTGGGGCAATCGGTGGTCAAAAATTGCTCAGCATTTGCCAGGAAGAACTGATAACGAGATAAAAAATTACTGGAGAACCCGAGTGCA…
NtMYB136	Nitab4.5_0000080g0070.1	ATGAGATGCAAGCCAACAGTAGACAAGCCAAAGCAAAAGCACAAGAAAGGACTGTGGTCTCCAGATGAAGACCAGAAGCTCAAAGACTACATTATTACGTACGGTCATGTCTGTTGGAGCTCCGTCCCCATCAATGCTGGCTTGAAAAGGAACGGAAAGAGTTGCAGATTGAGGTGGATTAATTATTTAAGGCCAGGCCTAAAACGAGGGGCATTTAGCACAGAAGAGGATGAGACTATCCTGACCCTTCATAGCATGATAAGCAGCAAGTTCGGTATAAACAGGTGGTCTCGGATAGCACAGCATTTGCCTGGGCGGACAGATAATGAGATTAAGAACTATTGGCACTCTTATCTAAAGAAGAGATTGGCCAAAAAAGCAAAAAGTGAAGGCCAGAGC…
NtMYB137	Nitab4.5_0000895g0130.1	ATGGCCCTTAGAAAAGGTCCATGGACTGTTGAAGAAGACTTCACCCTTATCAATTACATCGCTCTAAATGGTGAAGGTCGTTGGAATTCCCTCGCCCGCTGCGCTGGTTTGAGACGAACGGGGAAAAGCTGCAGGTTGAGATGGCTAAACTATCTTCGACCAGATGTTCGTCGAGGAAATATTACTCTTGAAGAACAACTCTTGATTCTTGAACTTCATTCTCGTTGGGGCAATCGGTGGTCAAAAATAGCTCAACATTTGCCAGGAAGAACTGACAACGAGATAAAGAATTACTGGAGAACCCGAGTTCAAAAGCATGCCAAACAACTAAAATGTGATGTCAACAGCAAACAATTTAAAGATACACTACGTTATCTTTGGATGCCAAGGCTTATTGAG…
NtMYB138	Nitab4.5_0000103g0280.1	ATGGAGGAGATAAAGAAGGGAGCATGGTCTCCAGAGGAAGACCAAAAGTTGAAATCTTATATCATCAGATATGGCATTTGGAATTGGAGTCACATGCCCAAATTTGCAGGTTCCACCACTAGGCTTTCAAGAACTGGGAAAAGTTGTAGACTTAGATGGATGAACTACCTCCGCTCTGATGTTAAGAAAGGACCCTTTACCATGGAAGAAAGAGAAATAGTCATCAAATTGTATCAGGAACTTGGAAGTAGATGGTCAACTATTGCAGCAAAATTGCCTGGAAGAAGTGACAACGACGTTAAAAACTTCTTCTACACACATTTAAAGAAGCATATGGGCATGAAAAATGATGCCTTACTGAAGTCTAAGGCAAGACGCAAAAGGGTGGAGAAACCCCAG…
NtMYB139	Nitab4.5_0000642g0100.1	ATGGGGAGGCCACCTTGTTGCAGTGATAAGGTGCATAGTAGAAGATGTAATTGGACGGAAGAGGATGCAAATACATCTACATTTGTCTCCAAACATGGAATTGGTAATTGGACGGCCATGTCCAAGAAATCAGGAACCGGGAAATGTGGGAGGAGTCAGAAGAACAGGTGGAGTAATCGCCTGAAGACTGATCTTAAGGAGGACAGCTTCACACACCAAGAAGAGGAACTGATCATTAAGCTTCATGCCACTATAGGAAGCAGGTGGTCTATAATAGCACAACAAATACCTGGGAGAACAGACAACGAAGTGAAGAACTTGTGGAACACAAAGTTGAAAAAGAAGCTGTCTGCAATGGGGATTGATCCAGTCACTCACAAGCCCTTTTCTCAAATTCTC…
NtMYB140	Nitab4.5_0000278g0070.1	ATGGAGGAGGAGGCAGAGCAGAGCAATTTTAAACTGCGTGACGCCGCCGTCAATGACGGCGAGTCATCGGCCGTCTCTTTCAAGGCCGTAGATGATACTGACGCGATGTTTCCAGATGGCGGTGGAGACGGGAACAGCGGTGGTGGTGGTGGTGGTGGAAAAGTGAAGGGACCATGGTCGCAGGAGGAAGACGCGGTATTGAGTGAACTGGTTAGCAAATTTGGGGCGAGGAACTGGAGCTTGATCGCCCGAGGAATTCCAGGACGTTCTGGAAAGTCGTGCCGACTTCGCTGGTGTAATCAACTCGACCCTGCTGTTAAGCGCAAGCCTTTTACTGAGGAAGAAGACAACATTATAATTAGTGCCCATGCTGTGCATGGAAATAGATGGGCCTCAATT…
NtMYB141	Nitab4.5_0005708g0020.1	ATGGAGGATGAGGCGGAGCAGAGCAATTTTAAACTGTGTGACGCCGCCGTCAATGACGGCGAGCCATCGGCCGTCGCTTTCAAGGCCTTAGATGATAGTGACGTCACGTTGCCAGATGGCGGTGGAGACGGGAACGGCGGTGGTGGTGGTGGTGGTGGAGGAAAAGTGAAGGGACCATGGTCGCAGGAGGAAGACGCGGTATTGAGTGAACTGGTTAGCAAATTCGGGGCGAGGAACTGGAGCTTGATCGCCCGAGGAATTCCAGGGCGTTCTGGAAAGTCGTGCCGACTTCGCTGGTGTAATCAGCTCGACCCTGCTGTTAAGCGCAAGCCTTTTACTGAGGAAGAAGACAACATTATAATTAGTGCCCATGCTGTGCATGGAAATAGATGGGCCTCA…
NtMYB142	Nitab4.5_0001373g0030.1	ATGGCCAATAGCAGTAACAGTTCTAAGAAAGATATGGATCGGGTTAAAGGTCCATGGAGCCCCGAAGAAGACGAGCTTTTACAGCAGCTCGTTCACAAACATGGACCACGAAATTGGTCTCTTATTAGCAAATCCATACCTGGAAGATCCGGTAAATCTTGCCGGTTAAGGTGGTGTAATCAGTTATCGCCTCAAGTAGAGCATCGAGCTTTTACTCCCGAAGAAGATGAGACCATTATTCGGGCCCATGCTCGATTTGGGAATAAATGGGCCACTATAGCCCGACTTCTTAATGGACGAACCGATAACGCCATTAAGAACCACTGGAACTCTACCTTGAAGAGGAAGTCCTCCTCTCTTAGTGCTGATGAAGGTAACGAACTCGCCGATCAAATTTTT…
NtMYB143	Nitab4.5_0000569g0180.1	ATGGAAGCGATTAAGGAAACGGGTCGGATCAAGGGTCCATGGAGTCCTGAAGAGGATGAGTTATTGCAGAGGCTAGTTGAAGAACATGGGCCAAGAAACTGGTCTATTATAAGTAAATCAATTCCGGGTCGATCCGGAAAATCTTGTAGGCTCCGTTGGTGTAACCAGCTTTCTCCTCAAGTGGAGCACCGCCCTTTTACTGCTGAAGAAGATGAAACTATTCTCAAAGCCCATGCTAAGCTCGGTAATAAATGGGCTACTATAGCCCGTTTTTTATCGGGTCGAACCGATAACGCCATAAAGAACCACTGGAACTCGACGCTTAAGCGAAAGTGTCCTTCCACGTCGGATGATTTGTCATTCGAAACTCCTCAGCAGCCGCTGAAGCGATCGTCCAGT…
NtMYB144	Nitab4.5_0000210g0060.1	ATGGAAGGAAGAAGATCATCAACTTCATTTTCGTATCATCGTAGTCGTTATCAGTTTGATCATAATGAGGATGAAATAAAGAAAGGACCATGGAAAGCAGAAGAAGATCAAGTGTTTTAAATCATGTGAAGAAATATGGTCCAAGAGATTGGAGCTCCATTCGATCCAAAGGTCTTTTGCAACGTACTGGAAAATCTTGTCGTCTTCGTTGGGTCAATAAACTTCGACCCAACTTGAAGAATGGAGTGAAGTTTTCAGCGGAGGAGGAGAGGACAGTGATTGAACTTCAGGCACAATTTGGGAACAAATGGGCAAGAATTGCAACATATTTGCCGGGAAGAACTGACAATGATGTTAAGAATTTTTGGAGTAGTCGACAGAAGAGATTGGCTAGGATTT…
NtMYB145	Nitab4.5_0006450g0010.1	ATGGAAGGAAGAAGATCATCAACTTCGTCTTCGTATAATCGTAGTCGTTATCAGTTTGAACATAATGAGGATGAAATAAAGAAAGGACCATGGAAAGCAGAAGAAGATCAAGTGTTGTTAAATCATGTGAAGAAATATGGTCCAAGAGATTGGAGCTCCATTCGATCCAAAGGTCTTTTGCAACGTACTGGAAAATCTTGTCGTCTTCGTTGGGTCAATAAACTTCGACCCAACTTAAAGAATGGAGTGAAGTTTTCAGCGGAGGAGGAGAGGACAGTGATTGAACTTCAGGCACAATTTGGGAACAAATGGGCAAGAATTGCAACATATTTGCCGGGGAGAACTGACAATGATGTTAAGAATTTTTGGAGTAGTCGCCAAAAGAGATTGGCTAGGATT…
NtMYB146	Nitab4.5_0002578g0010.1	ATGGCCAATGGCAGTAACTGTTCTAAGAAAGATATGGATCGGGTTAAAGGTCCATGGAGCCCCGAAGAAGACGAGCTTCTACAGCAGCTCGTTCATAAACATGGACCACGAAATTGGTCTCTTATTAGCAAATCCATACCTGGAAGATCCGGTAAATCTTGCCGGTTAAGGTGGTGCAATCAGTTATCTCCTCAAGTAGAGCATCGCGCTTTTACTCCCGAAGAAGATGAGACCATTATTCGGGCTCATGCCCGATTTGGGAATAAATGGGCCACTATAGCCCGACTTCTTAATGGACGGACCGATAACGCCATTAAGAACCACTGGAACTCTACCTTGAAGAGGAAGTCCTCCTCTCTTAGTGCTGATGAAGGTAACGAACTCGCCGATCAAATTTTT…
NtMYB147	Nitab4.5_0008039g0010.1	ATGGAATTTTTAAACAGGTGTTCGACATCTACTACTTCATCTTCATGTGAATCATCTTCATCTGAATCTTCACTTTCTGGTAAAACACCAAGAGATGGGAAAAAATCCGAGAGAATTAAGGGACCGTGGAGTGCTGAAGAGGACAAGATTTTAACAAAACTTGTTGAGCGATATGGCGCTAGAAATTGGTCTTTAATTAGTAAATATATAAAGGGTAGGTCCGGTAAATCTTGCCGGCTCAGATGGTGTAATCAATTAAGTCCAAATGTGCAACACCGGCCATTTTCGCAAACTGAGGATGACACCATTTTGGCTGCTCATGCAAAATATGGAAATCGTTGGGCTACTATTGCAAGATTACTTCCGGGTCGGACTGATAATGCTGTTAAGAATCACTGG…
NtMYB148	Nitab4.5_0011004g0010.1	ATGTGCAGCAGGGGCCATTGGAGGCCTCACGAAGACCAGAAGCTTCGGGAGTTAGTGGTAAAATATGGACCTCATAATTGGAATGCTATAGCAGAAAAGCTTCAAGGAAGATCTGGGAAGAGTTGTAGGCTGAGATGGTTCAATCAATTGGATCCAAGAATCAATCGAAACCCATTCACAGAGGAGGAAGAAGAAAGGCTTCTTTCTGCTCATCGGATTCATGGCAATCGATGGGCAATTATAGCGCGTCTTTTCCCTGGTCGGACTGATAACGCTGTCAAAAATCATTGGCACGTTATTATGGCACGAAAATGCAGAGAACGGTCCAAGATCCATGCAAGGAGAGCTGTCGCTGCTGCTACTACTGCTGCTCATAAAAATTCAATGAGCAATGACCAA…
NtMYB149	Nitab4.5_0000008g0380.1	ATGGAAAACAATATCCTGGAAAATCTTGAAGGTTGTTACGGCGGCGGAAGTGGCGACGCCGACGGTAGCGTCGGCGGAGACGACGAGGAAGCGTTGATGCTGGAAGATGGAAGTGGAAGCAGTGATAGAAAGAAAACAGCAGACCGTGTAAAAGGACCGTGGTCACCTGAAGAAGATGCTATACTTAGTCGTTTAGTAAGTAATTTTGGGGCGAGGAATTGGAGTTTGATCGCCCGAGGAATTCCCGGTAGATCGGGTAAATCGTGTCGCCTAAGATGGTGTAATCAGCTTGACCCCGCTGTTAAACGCAAACCCTTCTCCGATGAAGAAGATCGGATTATCCTTCAGGCCCATGCTGTTCATGGGAACAAATGGGCATCAATTGCAAGGCTTTTGCCA…
NtMYB150	Nitab4.5_0005060g0020.1	ATGGCGGCGATTACACAACGAAAAGATTCGGATCGGATCAAGGGTCCATGGAGTCCCGAAGAGGACGAGCTATTGCAGAGTCTAGTGGAGAAACATGGGCCCAGAAACTGGTCTTTAATAAGCAAATCGGTTCCGGGTCGATCCGGAAAATCCTGCCGGCTCCGATGGTGTAACCAGCTTTCCCCTCAAGTGGAGCACCGTGCTTTCACTCCAGAGGAGGATGAAACCATCATCAGAGCCCACGCCAAATTCGGTAACAAATGGGCTACTATTGCCCGTTTACTATCGGGTCGGACCGATAACGCTATTAAGAACCACTGGAACTCTACTCTTAAACGTAAGTGTTGTTCCATGTCTGAAGATTTAAGTTTTGAAACTCCTCAACAACCTTTGAAAAGA…
NtMYB151	Nitab4.5_0001818g0030.1	ATGAGTGATTCGATGATAAAGAAAGGGCCGTGGAAAGCGGAAGAAGATGAGGTGTTGAGAAAGCATGTGAAGAAATGTGGGCCAAGAGATTGGAGCTCCATTCGATCCAAAGGCCTTTTACAGCGTACTGGCAAGTCTTGTCGTCTTCGTTGGGTCAATAAACTTCGCCCCAACTTGAAAAATGGAGTGAAGTTTTCAGCAGAGGAGGAGAGGACTGTGATTGAACTTCAGGAACAATTTGGGAACAAATGGGCTACAATTGCAACCTATTTGCCTGGACGAACTGACAATGATGTCAAGAATTTTTGGAGTAGCCGGCAGAAGAAATTGGCTAGAATTATGCGGACCTCAGTACCACAGCCTAGTAAGCCCCAGAAGAGTAACAACAGGGAACCTCCT…
NtMYB152	Nitab4.5_0001180g0160.1	ATGTGTAGCAGAGGGCATTGGAGGCCTCATGAAGATGAGAAACTCCGAGAGTTAGTCGCTAAATATGGACCTCATAATTGGAATGCTATTGCTGAAAACTTGCAAGGCAGATCAGGGAAGAGTTGTAGGTTGAGATGGTACAATCAGTTGGATCCAAGAATTAACAGAAGCCCATTTACAGAAGAGGAAGAAGAAAGACTACTTGCCTCTCACAGAATTCATGGGAATAGATGGGCTATAATTGCTAGGCTTTTTCCAGGTCGTACTGATAATGCTGTGAAAAATCATTGGCACGTTATCATGTCCAGAAGATGCAGAGAAAGATCTAAGATTTATTCCATGAGGAATATTGCTGCTGCCCCTAAATCAACAAGCCAACAAGACATATTAACAACTTCG…
NtMYB153	Nitab4.5_0001984g0040.1	ATGGCGGCGAATACACAGAGAAAAGAATCGGATCGGATTAAAGGTCCATGGAGTCCTGAAGAGGACGAGCTATTGCAGAGTCTAGTGGAGAAACATGGGCCCAGAAACTGGTCTTTAATAAGCAAATCGGTTCCGGGTCGATCCGGGAAATCCTGCCGGCTCCGATGGTGTAACCAGCTTTCCCCTCAAGTGGAGCACCGTGCTTTCACTTCAGAGGAGGATGAAACCATAATCAGGGCCCACGCTAAATTCGGTAATAAATGGGCTACTATTGCCCGTTTACTATCGGGTCGGACTGATAATGCTATTAAGAACCACTGGAACTCTACTCTTAAACGTAAGTGTTGTTCCATGTCTGAAGATTTAAGCTTTGAAACTCCTCAACAGCCTTTGAAAAGA…
NtMYB154	Nitab4.5_0000068g0400.1	ATGGAATTTTTTAACAGGTGTTCGACATCTACTACTTCATCTTCATGTGAATCATCTTCATCTGAATCTTCACTTTCTGGTAAAACACCAAGGGATGGAAAAAAATCCGAGAGAATAAAGGGACCGTGGAGTGCTGAAGAGGACAAGATTTTAACAAAACTTGTTGAGCGATATGGGGCTCGAAATTGGTCTTTAATTAGTAAATATATAAAGGGTAGGTCCGGTAAATCTTGCCGGCTACGGTGGTGTAATCAATTAAGTCCAAATGTGCAACACCGGCCATTTTCGCAAACAGAGGATGAGACCATTTTGGCTGCTCATGCAAAATATGGAAATCGTTGGGCTACTATTGCAAGATTACTTCCGGGTCGGACTGATAATGCTGTTAAGAATCACTGG…
NtMYB155	Nitab4.5_0001176g0010.1	ATGAGTGATTCGATGATAAAGAAAGGGCCGTGGAAAGCGGAAGAAGATGAGGTGTTGAGAAAGCATGTGAAAAAATATGGGCCAAGAGATTGGAGCTCCATTCGATCCAAAGGCCTTTTACAGCGTACTGGCAAATCTTGTCGTCTTCGTTGGGTCAATAAACTTCGCCCCAACTTGAAAAGTGGAGTGAAGTTTTCAGCAGAGGAGGAGAGGACTGTGATTGAACTTCAGGCACAATTTGGGAACAAATGGGCTAGAATTGCTACATATTTGCCTGGACGAACTGACAATGATGTCAAGAATTTCTGGAGTAGCCGGCAGAAGAAATTGGCTAGAATTTTGCGGACCTCAGTACAACAGCCTAGTAAGCCCCAGAAGACTAACAACAGGGAAGCTCCT…
NtMYB156	Nitab4.5_0000683g0060.1	ATGGATGGTACTGGTGAAAAGATCAAAGGATCATGGAGTCCTGAAGAGGACGCCATGTTGACTAAGCTAGTGGACCAACATGGTCCACGAAATTGGTCCCTTATAAGCACCGGCATTCCCGGTAGATCCGGCAAGTCTTGCCGTCTGCGGTGGTGCAATCAGCTCAGCCCCGCCGTGCAACACCGTCCTTTTACCCCTTCCGAGGATGCTATTATCCTTCAGGCGCATGTTGTTCATGGTAATAGGTGGGCTACAATCGCGCGCCTCTTACCTGGAAGGACTGATAATGCCATAAAAAATCACTGGAACTCCACGCTCCGTCGTAAGCGACACGCGCCGGAGGCGGCGGCAGCGGCGACTATGCTTATGGCATTGGATGAGTCGAGGACTGGGTCATCG…
NtMYB157	Nitab4.5_0000797g0020.1	ATGGATAATAGTACTGGTGAAAAGATCAAAGGTTCGTGGAGTCCTGAAGAGGACGCCATGTTGACCAAGCTAGTGGACCAACATGGTCCACGAAATTGGTCCCTAATAAGCATCGGCATTCCCAGAAGATCCGGTAAGTCTTGCCGTCTGCGGTGGTGCAATCAGCTCAGCCCCGCCGTGCAACACCGTCCCTTTACCCCTTCTGAGGACGCTATCATCCTTCAGGCACATTCTGTTCACGGTAATAGGTGGGCTACAATCGCGCGACTCTTGCCGGGAAGGACTGATAATGCCATTAAAAATCACTGGAACTCCACGCTCCGCCGTAAGCGCCACGCGCCGGAGGCTGCGGCAGCGGCAGCAGCGACTATGCTTATGGGCTTGGATGAGTCGAGGACT…
NtMYB158	Nitab4.5_0002152g0050.1	ATGGAAAACAATATCCCGGAAAATCTTGAGGGGTATTACGGCGGCGGAAGTGGCGACGCCGGCGATAGCGTTGGCGGAGACGACGAGGAAGCGTTGATGCTGGAAGATGGAAGTGGAAGCAGTGATAGAAAGAAAACAGCAGACCGCGTAAAAGGACCGTGGTCACCTGAAGAAGATGCTATACTTAGTCGTTTAGTAAGTAATTTTGGGGCAAGGAATTGGAGTTTGATCGCTCGAGGAATTCCCGGTAGATCGGGTAAATCGTGTCGCTTAAGATGGTGTAATCAGCTTGACCCTGCTGTTAAACGCAAACCCTTCTCCGATGAAGAAGATCGGATTATCCTTCAGGCCCATGCTGTTCATGGGAACAAATGGGCGTCAATTGCAAGGCTTTTGCCA…
NtMYB159	Nitab4.5_0001966g0010.1	ATGGAAACGATTAAGGAAACGAGTCGGGTCAAGGGTCCATGGAACCCTGAAGAGGATGAGTTATTGCAGAGGCTAGTTGAAGAACATGGGCCAAGAAACTGGTCTATTATAAGTAAATCAATTCCGGGTCGATCCGGAAAATCTTGTAGGCTCCGTTGGTGTAACCAGCTCTCTCCTCAAGTGGAGCACCGCCCTTTTACTGCTGAAGAAGATGAAACTATTCTCAAAGCCCATGCTAAGTTCGGTAATAAATGGGCTACGATAGCCCGTTTGTTGTCGGGTCGAACCGATAACTCCATAAAGAACCACTGGAACTCGACGCTTAAGCGAAAATGTCCTTCCACGTCGGATGATTTGTCATTCGAAACTCCTCAGCAGCCGCTGAAGCGATCGTCCAGT…
NtMYB160	Nitab4.5_0005973g0020.1	ATGAAAAGGATTACCGTAGGGTGGGTTATGAGCAGGCGTCATCCTAAACGTTGGCATCAATCGCAGATTTTGGGCCTGCGAGATCGATCGATCATGTGTAGCAGAGGGCATTGGAGGCCTCATGAAGATGAGAAACTCCGGGAGTTAGTTGCTAAATATGGACCTCATAATTGGAATGCTATTGCTGAAAACTTGCAGGGCAGATCAGGGAAGAGTTGTAGGTTGAGATGGTACAATCAGTTGGATCCAAGAATTAACAGAAGCCCATTCACAGAAGAGGAAGAAGAAAGACTACTTGCATCTCACAGAATTCATGGGAATAGATGGGCTATAATTGCTAGGCTTTTTCCAGGTCGTACTGACAATGCTGTTAAAAATCATTGGCACGTTATTATGTCA…
NtMYB161	Nitab4.5_0000514g0130.1	ATGGAGTTTAATCAAAGTAGTAAACAAGACTTCTCTATTCAGCCATACAACAATGAAGATATGAATGATGTTTTTTGCACACTCTCTAAAGATTATCTTCAAGATTTTCATCACCTTGATCTTTCCTTTACCCTTCCAACCCTCAACATCCCTGATCACAATTTCATGATCGAAACGAATGGTTATGACCCGTTATTTGATCCATTCTCGAATATTAAGGATAATTATTCATCAATGGATCAAGATTTCAACTTCAATTATGAGTTTAAGCCATTTGATCAAAATGGTACAAGTGGTAGTACACTAGTCAACTTTAATGTTGTGCCTGATGAAAGTTCATGCATTACTACTGCTGATAATAATGGTAATTATGGTCAAAAAGAAATTGGTGGAAGAAAG…
NtMYB162	Nitab4.5_0002403g0060.1	ATGGAGTTTAATCAAAGTAGTAAACAAGACTTCTCTATTCAGCCACACAACAATGAAGATATGAATGATGTTTTTTGCACACTCTCTAAAGATTATCTTCAAGATTTTCATCACCTCGATCTTTCCTTTTCTCTTCCAACCTTCAACAACCCTGATCACAATTTCATGATCGAAACGAATGGTTATGACCCGTTATTTGATCCATTCTCGAATATTAAGGATAATTATTCATCAATGGATCAAGATTTCAACTTCAATTATGAGTTTAAGCCATTTGATCAAAATGGTACAAGTGGTAGTACACTAGTCAACTTTAATGTTGTGCCTGATGAAAGTTCATGCATTACTACTGGTGATAATAATGGTAATTATGGTAAAAAAGAAATTGGTGGAAGAAAG…
NtMYB163	Nitab4.5_0001087g0070.1	ATGGCAGAAGGTGGTGGTTCCGGTGATGATACAAGAAGTAGTTGTCCACGTGGCCACTGGCGGCCGGCCGAAGATGAAAGGCTCCGGCAGCTTGTAGAGCAGTATGGTCCTCAAAACTGGAACTCTATTGCTGAAAAACTTCAAGGAAGATCAGGGAAGAGTTGTAGATTGAGATGGTTCAACCAACTTGATCCAAGAATTAATAGAAGACCATTTACTGAAGAAGAAGAAGAAAGACTTGTTGCAGCTCATAGAATACATGGAAACAAATGGGCATTAATTTCAAGATTATTTCCAGGTAGAACTGACAATGCTGTAAAAAATCATTGGCATGTCCTAATGGCAAGAAAACAAAGGGAACAATCCAAGAATATTTGTGGCAAAAGAAGCTACCAATTG…
NtMYB164	Nitab4.5_0006037g0010.1	ATGAATAGTACTGCTGCTTCTTGTGCAGTTGAGGAAATGAACTTTTTACTTCCTTCTGTTAAAGAAAGTCATTGGATTTTTAATCAAATGGAAGAAGAGAGAGGAACATATAAGTTGAAGGATGAAAAAGAGGAAGTAGATTTAGTGGGGATGAGGAAAAATACAAAGCTATGTGCAAGAGGTCATTGGAGACCACATGAAGATGCAAAACTTAGAGAACTTGTTGCTCAATTTGGTCCTCAGAACTGGAATCTCATTGCTGAAAAGCTTGAAGGAAGATCAGGAAAAAGCTGCAGATTGAGATGGTTTAATCAACTAGATCCAAGGATAAACAGAAGAGCATTCTCAGAGGAAGAAGAGGAAAGGCTGTTAATAGCTCACAAAATGTATGGAAACAAA…
NtMYB165	Nitab4.5_0000174g0270.1	ATGGCAGAAGGTGGTGGTTCCGGTGATGATACAAGAAGTAGTTGTCCACGTGGCCACTGGCGGCCGGCCGAAGATGAAAGGCTCCGGCAGCTTGTAGAACAGTATGGTCCTCAAAACTGGAACTCTATTGCTGAAAAACTTCAAGGAAGATCAGGAAAGAGTTGTAGATTGAGATGGTTCAACCAACTAGATCCAAGAATTAATAGAAGGCCATTTACTGAAGAAGAAGAAGAAAGACTTGTTGCAGCTCATAGAATACATGGAAACAAATGGGCATTAATTTCAAGATTATTTCCAGGTAGAACTGACAATGCTGTGAAAAATCATTGGCATGTCCTAATGGCAAGAAAGCAAAGGGAACAATCCAAGAATATTTGTGGCAAACGAAGCTACAAATTA…
NtMYB166	Nitab4.5_0001612g0030.1	ATGGAAGGTGGTAGTAGTGCTTTTCGTCCCTATCAAAATTTACCAAAAAACTACCTTGGATCAACTCCTCCATTTACTGCCATAGATAGTAGTAGTAGCCAGGCAAATGGAGTTTCTTGGCCAAAAACTTTACCAGAGCCAAGTTTTATTGAAGGGTTTTTTCTCAACGAACAAGAGAGTGATTTAATAGAAGAAGCGAATTCAGTTCAAAAAAATAAAAGGGAGAGTTGGAAAAAGGCAAAAGAAGGCAATTCAACAACAAATTATTTGGTCAAGGGTCCGTGGACTGATGAAGAAGACAGCAAACTGCTTAGGTTGGTAAAACAGTTAGGAGTAAGGAAATGGGCTCAAATTGCTGAGAAAATGGACGCTAGAGCAGGGAAGCAGTGTCGAGAGAGA…
NtMYB167	Nitab4.5_0000325g0020.1	ATGGAAGGTGGAGGAGGAGACAGAAGTGCTTACCAACCATTTCAAAATCTACCAAATAACCTTCCAATTTTTCAACAAGGTCCTCCATTAACAGCAATTAATAGGTTCTTATGGAGTGATCAAAGTCAGTTTTCTTCCCAACAAAACGAAAGCGTTTTTCCACATTTCTATGATTTTTCATCTTATAGCAACTCTGCAAGTGGCAGTAGTAGTCATGAAAAGGTGTTTTCTTGGACAAGTTTTCCAGAGCCTGGCATTTTCTTCAATGAACAAAATTCAGTCCGCTGGAATAATCAAGAGAATGGCATAGCTGACGAGATGATATCATCTGAAAAGAATTCAAAAGAGACCGGAAAAAAGGCAAAACAAGGGGCTTCTTCTACTACTGTAGTGGTCAAG…
NtMYB168	Nitab4.5_0000918g0020.1	ATGGAAGGTGGAGGAGGAGATGGAAGTGCTTATCAACCATTTCAAAATGTACCAAATAACCTTCCAATATTTCAACAAGGTCCTCCATTAACAGCCATTAATAGGTTCTTATGGAGTAATCAAATTCAGTTTTCTTCCCAACAAAACGAAAGCGTTTTTCCACATCAACGTGGTGGTTTCTATGATTTTTCATCTTATAGCGACTCTGCAAGTGGCAGTAGTAGTCATGAAAAAGTGTTTTCTTGGACAAGTTTTCCAGAACCCGGCATTTTCTTCAATGAACAAAATTCTGTTGGCTGGAATAATCAACAGAATGGCATAGCTGACGAGATGATATCATCTGAAAAGAATTCAAAAGAGACCGGAAAAAAGGCAAAAGAAGGGGCTTCTTCTACTACT…
NtMYB169	Nitab4.5_0007287g0010.1	ATGAAGGAGCGTCAAAGGTGGCGGCCAGAAGAAGACGCACTGTTAGGAGCTTACGTGAAGCAATATGGACCTAAAGAATGGAACCTCATTTCTAAACGCATGGGTAGAACTCTTGACAGGGACCCAAAATCATGCCTTGAACGTTGGAAAAACTACTTGAAACCTGGGATAAAGAAAGGATCTTTAACCCCAGAAGAACAAAATCTTGTCATTTCTCTTCAGGCAAAGTACGGTAATAAGTGGAAGAAAATTGCAGCTGAAGTCCCTGGTCGTACTGCTAAAAGATTAGGCAAGTGGTGGGAAGTTTTCAAAGAGAAACAGCTTAAGCAGCTTCAGAAATCACAGAAACTTCAAGATTACGCTGATCCACCGTCTATTTCCGCCGTCTCCGGTGGTGGG…
NtMYB170	Nitab4.5_0000010g0220.1	ATGGAAAGTGGTAGTGCTTTTCGTCCCTATCAAAATTTACCAAAACCAAGTCCGCCATTAACTGCTATAGATAAGTTCTTATTGAGTCATGAAAATGATTTTTATCCTTTTAGTGGTGCAAATGCAAGTAGTGGTAGTAGTAGTAGTAGTAGTAGCCATGCAAATGGGATTTCTTGGCCAATAAGTTTACCAGACCCAAGCTTTATTGAAGGTTTTTTTCTCAATGAACAAGAGAATGGGTTAATAGAAGACGCGAAAACAGTTCAAAAAAATAAAAGGGAGAGTTGGAAAAAGGCAAAAGAAGGCAATTCAACAAAAAATTATTTGGTCAAGGGTCAGTGGACTGATGAAGAAGACAGGAAACTTCTTAGGTTGGTAAAACAATTTGGAGAAAGGAAA…
NtMYB171	Nitab4.5_0003500g0020.1	ATGGATGGTGGTAGTAGTGCTTTTCATCCCTATCAAAACTTACCAAAAAATTACCTTGGATCAACTCCTCCATTTACTGCCATAGATAGGTTCTTATTGAGTCATGAAAATTATTTTTACCCTTTAAGTAGTAGTAGTAGCCATGCAAATGGAGTTTCTTGGCCAAAAAGTTTACCAGAGCCAAGTTTTATTGAAGGGTTTTTTCTCAACGAACAAGAGAATGGTTTAATAGAAGAAGTGAAATCAGTTCAAAAAAATAAAAGGGAGAGTGGGAAAAAAGCAAAAGAAGGTTCTTCAACAACAAATTATTTGGTCAAGGGTCAGTGGACTGATGAAGAAGACAGGAAACTGCTTAGGTTGGTAAAACAATTTGGAGTAAGGAAATGGGCTCAAATTGCT…
NtMYB172	Nitab4.5_0007139g0020.1	ATGAGGGAGAGGCAACGGTGGCGATCTGAAGAGGATGCTTTATTGCGGGCATATGTGAAACAGTATGGACCAAAAGAGTGGCACCTTGTATCACAGCGTATGAACACACCCCTCAACAGGGACGCTAAGTCTTGCTTGGAAAGGTGGAAAAACTACCTCAAACCAGGGATTAAAAAAGGATCACTCACTGAAGAGGAGCAGCGTCTTGTTATCCATCTACAGGCCAAACACGGCAATAAATGGAAGAAAATAGCAGCTGAAGTACCGGGTCGAACTGCTAAAAGATTAGGGAAGTGGTGGGAAGTATTCAAAGAGAAGCAACAGAGGGAGCAGAAAGAAAATAATAAGGTTGTTGATCCAGTAGACGAGGGAAAATACGACCACATTCTTGAGACCTTT…
NtMYB173	Nitab4.5_0007777g0020.1	ATGAAGAAAAGTTCAAATAGTGGTGAAGCTGCTAAACCTAAAGAAAGACATATTGTTTCTTGGTCTCAAGAGGAGGATGATATACTAAGAGAGCAAATTCGAATCCATGGAACTGACAATTGGACGATCATAGCATCGAAGTTTAAGGATAAAACAACAAGGCAATGCAGAAGAAGATGGTTCACTTATTTAAACTCTGATTTCAAGAAAGGGGGATGGTCACCTGAAGAAGATATGCTTTTATGTGAGGCTCAAAAGATTTTTGGTAACAGATGGACTGAAATTGCCAAGGTGGTTTCAGGAAGAACGGATAATGCTGTGAAGAATCGATTCACTACACTGTGCAAAAAGAGAGCTAAACATGAAGCTTTGGCTAAGGAAAACAGCAATTCATTCGTT…
NtMYB174	Nitab4.5_0003062g0070.1	ATGCAACAGAATATGAAGAAAAGTTCAAATAGTGGTGAAGCTGCTAAACCTAAAGAAAGACATATTGTTTCTTGGTCTCAAGAGGAGGATGATATACTAAGAGAGCAAATTCGAATCCATGGAACTGACAATTGGACGATCATAGCATCGAAGTTCAAGGATAAAACAACAAGGCAATGCAGAAGAAGATGGTTCACTTATTTGAACTCTGATTTCAAGAAAGGGGGATGGTCACCTGAAGAAGATATGCTTTTATGTGAGGCTCAAAAGATTTTTGGTAACAGATGGACAGAAATTGCCAAGGTGGTTTCAGGCAGAACGGATAATGCTGTGAAGAATCGATTCACTACACTGTGCAAAAAGAGAGCTAAACATGAAGCTTTGGCTAAAGAAAACAGC…
