# Supplementary material for: Genome-wide identification and expression analysis of the R2R3-MYB gene family in tobacco (Nicotiana tabacum L.)
Source: BMC Genomics. 2022 Jun 9;23:432. doi: 10.1186/s12864-022-08658-7 (PMC9178890; doi:10.1186/s12864-022-08658-7)
Supplement: Supplementary file 2 — Additional file 2. [file 12864_2022_8658_MOESM2_ESM.xlsx]

## Sheet: Sheet1
Table S2 Segmental duplication and tandem duplication gene pairs among NtR2R3-MYB family members
No.	Segmental duplication gene pairs	Tandem duplication gene pairs
1	NtMYB3/4	NtMYB72/112
2	NtMYB3/6	NtMYB72/138
3	NtMYB4/6	NtMYB112/138
4	NtMYB10/69
5	NtMYB12/14
6	NtMYB12/35
7	NtMYB14/35
8	NtMYB16/28
9	NtMYB23/26
10	NtMYB34/67
11	NtMYB34/73
12	NtMYB37/39
13	NtMYB38/42
14	NtMYB38/46
15	NtMYB38/79
16	NtMYB38/82
17	NtMYB40/49
18	NtMYB42/46
19	NtMYB42/79
20	NtMYB42/82
21	NtMYB46/79
22	NtMYB46/82
23	NtMYB62/66
24	NtMYB62/111
25	NtMYB65/70
26	NtMYB66/111
27	NtMYB67/73
28	NtMYB71/84
29	NtMYB71/74
30	NtMYB72/128
31	NtMYB74/84
32	NtMYB78/93
33	NtMYB79/82
34	NtMYB88/94
35	NtMYB89/91
36	NtMYB92/113
37	NtMYB92/133
38	NtMYB97/100
39	NtMYB97/136
40	NtMYB98/105
41	NtMYB98/131
42	NtMYB98/137
43	NtMYB100/136
44	NtMYB112/128
45	NtMYB113/133
46	NtMYB120/124
47	NtMYB120/132
48	NtMYB124/132
49	NtMYB138/128
50	NtMYB142/146
51	NtMYB143/153
52	NtMYB144/151
53	NtMYB144/155
54	NtMYB149/158
55	NtMYB151/155
56	NtMYB152/160
57	NtMYB156/157
58	NtMYB161/162
59	NtMYB163/165
60	NtMYB166/170
61	NtMYB167/168
62	NtMYB173/174
