# Supplementary material for: Genome-wide identification and expression analysis of the R2R3-MYB gene family in tobacco (Nicotiana tabacum L.)
Source: BMC Genomics. 2022 Jun 9;23:432. doi: 10.1186/s12864-022-08658-7 (PMC9178890; doi:10.1186/s12864-022-08658-7)
Supplement: Supplementary file 4 — Additional file 4. [file 12864_2022_8658_MOESM4_ESM.xlsx]

## Sheet: Sheet1
Table S4 Cis-elements present in the promoters of Nt2R3R-MYB genes
Gene cis-element	Annotation	Function	NtMYB1	NtMYB2	NtMYB3	NtMYB4	NtMYB5	NtMYB6	NtMYB7	NtMYB8	NtMYB9	NtMYB10	NtMYB11	NtMYB12	NtMYB13	NtMYB14	NtMYB15	NtMYB16	NtMYB17	NtMYB18	NtMYB19	NtMYB20	NtMYB21	NtMYB22	NtMYB23	NtMYB24	NtMYB25	NtMYB26	NtMYB27	NtMYB28	NtMYB29	NtMYB30	NtMYB31	NtMYB32	NtMYB33	NtMYB34	NtMYB35	NtMYB36	NtMYB37	NtMYB38	NtMYB39	NtMYB40	NtMYB41	NtMYB42	NtMYB43	NtMYB44	NtMYB45	NtMYB46	NtMYB47
CAT-box	Cellular Development	cis-acting regulatory element related to meristem expression	0	2	0	1	0	0	0	0	1	0	0	0	0	2	0	0	1	0	2	1	0	0	1	3	0	0	0	0	1	0	1	0	1	2	0	0	0	0	0	0	1	1	1	0	1	0	0
MSA-like	Cellular Development	cis-acting element involved in cell cycle regulation	0	0	0	0	0	0	0	0	0	0	0	0	0	0	0	0	0	0	0	0	0	0	0	0	0	0	2	0	0	0	0	0	0	0	0	0	0	0	0	0	0	0	0	0	0	0	0
GCN4-motif	Cellular Development	cis-regulatory element involved in endosperm expression	1	0	0	0	0	0	0	1	1	1	0	0	0	0	0	0	0	2	0	0	0	0	0	0	1	0	0	1	0	0	0	0	0	2	0	1	0	0	0	1	0	0	0	0	0	0	0
CCAAT-box	Cellular Development	MYBHv1 binding site	0	0	0	0	0	1	0	0	0	1	0	1	0	1	1	0	0	0	0	0	0	0	0	0	1	0	1	0	0	0	0	0	0	0	0	0	0	0	0	0	1	0	0	0	0	0	1
MBSI	Cellular Development	MYB binding site involved in flavonoid biosynthetic genes regulation	0	0	0	0	0	0	0	0	0	0	0	1	0	0	0	0	0	0	0	0	0	1	0	0	0	0	0	0	0	0	0	0	0	0	0	0	0	0	0	1	0	0	0	0	0	0	1
HD-Zip 1	Cellular Development	element involved in differentiation of the palisade mesophyll cells	0	0	0	0	0	0	0	0	1	0	0	0	0	0	0	0	0	0	0	1	0	0	0	0	0	0	0	0	0	0	0	0	0	0	0	0	0	0	0	0	1	0	0	0	0	0	0
RY-element	Cellular Development	cis-acting regulatory element involved in seed-specific regulation	0	0	0	0	0	0	0	0	0	0	0	0	0	0	0	0	0	0	0	0	0	0	0	0	0	0	0	0	1	0	0	0	0	0	0	0	1	0	2	0	0	0	0	1	1	0	0
GT1-motif	photoresponse	light responsive element	0	0	2	5	2	0	2	0	0	2	0	0	0	5	1	2	1	1	1	0	1	0	2	0	1	0	2	1	4	2	0	0	0	1	0	0	1	1	1	1	1	0	4	1	2	1	1
G-Box	photoresponse	cis-acting regulatory element involved in light responsiveness	3	2	6	2	2	5	2	5	0	6	6	1	3	4	6	5	1	1	2	4	3	3	5	3	5	1	3	6	3	2	2	4	1	1	2	3	3	0	5	2	2	6	3	0	3	0	1
Box 4	photoresponse	part of a conserved DNA module involved in light responsiveness	6	2	7	4	5	5	2	1	4	6	0	0	3	5	0	3	2	4	4	1	3	6	4	2	3	3	5	2	2	7	1	2	4	2	4	4	5	2	5	5	4	2	0	3	2	4	2
MRE	photoresponse	MYB binding site involved in light responsiveness	0	0	1	1	0	0	1	2	1	0	0	0	1	0	0	0	0	0	0	0	0	0	2	0	1	1	0	0	1	1	0	0	0	1	0	2	1	0	1	1	0	1	1	0	1	0	0
ATC-motif	photoresponse	part of a conserved DNA module involved in light responsiveness	0	0	0	0	0	0	0	0	0	0	0	0	0	0	1	0	0	0	0	0	0	0	0	2	0	0	0	0	0	0	0	0	0	0	0	1	0	0	0	0	0	0	1	0	0	0	0
Sp1	photoresponse	light responsive element	0	0	0	1	0	2	0	0	0	0	0	0	0	1	0	0	0	0	1	0	0	0	0	3	0	0	0	0	0	0	0	0	0	0	1	0	1	0	0	0	0	0	1	0	0	0	0
ATCT-motif	photoresponse	part of a conserved DNA module involved in light responsiveness	0	0	0	1	0	0	2	0	0	0	0	0	0	0	0	0	0	0	0	0	1	0	0	0	0	0	0	0	0	0	1	0	0	1	0	1	0	0	0	0	0	0	0	0	1	1	1
ACE	photoresponse	cis-acting element involved in light responsiveness	1	1	3	0	0	0	1	1	1	3	1	0	0	0	1	0	0	0	1	0	0	0	0	1	0	0	0	0	0	0	0	1	0	1	0	0	0	0	0	1	0	0	1	1	0	0	0
3-AF1 binding site	photoresponse	light responsive element	0	0	0	0	0	0	0	0	0	0	1	0	0	0	0	0	0	0	0	0	0	1	0	0	0	0	0	0	1	0	0	0	0	0	0	0	0	0	1	1	0	0	0	0	0	0	0
AAAC-motif	photoresponse	light responsive element	1	0	0	0	0	0	0	0	0	0	0	0	0	0	0	0	0	0	0	0	0	0	0	0	0	0	0	0	0	0	0	0	0	0	0	0	0	0	0	0	0	0	0	0	0	0	0
CGTCA-motif	phytohormone	cis-acting regulatory element involved in the MeJA-responsiveness	1	2	3	0	1	3	3	1	0	2	1	0	1	1	1	3	0	3	1	0	0	2	2	0	3	3	0	3	2	1	1	1	1	2	2	0	1	2	0	1	0	1	2	1	2	3	3
TGACG-motif	phytohormone	cis-acting regulatory element involved in the MeJA-responsiveness	1	2	3	0	1	3	3	1	0	2	1	0	1	1	1	3	0	3	1	0	0	2	2	0	3	3	0	3	2	1	1	1	1	2	2	0	1	2	0	1	0	1	2	1	2	3	3
ABRE	phytohormone	cis-acting element involved in the abscisic acid responsiveness	3	2	5	2	1	4	2	4	0	4	6	2	3	4	6	4	0	0	1	5	4	4	2	5	4	1	4	5	2	3	0	3	1	0	3	3	5	1	5	2	2	8	2	0	4	0	2
P-box	phytohormone	gibberellin-responsive element	1	0	1	0	0	0	1	0	0	1	0	0	1	0	1	0	1	0	0	0	0	0	2	0	0	1	1	1	0	0	0	0	0	0	0	0	1	0	0	0	0	1	0	0	0	0	0
TGA-element	phytohormone	auxin-responsive element	0	0	0	1	0	0	0	0	1	0	0	0	1	0	2	2	0	3	0	0	0	1	1	1	0	0	1	1	0	0	0	1	0	0	0	0	0	0	0	0	0	1	0	0	2	0	0
TCA-element	phytohormone	cis-acting element involved in salicylic acid responsiveness	0	0	1	1	1	0	1	0	0	0	0	0	0	1	2	0	1	0	0	1	1	0	0	1	0	0	1	1	0	0	1	0	1	0	1	0	1	0	1	2	1	3	0	0	2	0	0
AuxRR-core	phytohormone	cis-acting regulatory element involved in auxin responsiveness	0	0	0	0	0	0	0	0	0	0	0	0	0	0	0	1	1	1	0	0	0	0	0	0	0	0	0	0	0	0	0	0	0	0	0	0	0	0	0	0	0	0	0	0	0	1	0
TATC-box	phytohormone	cis-acting element involved in gibberellin-responsiveness	0	1	0	0	0	0	0	0	0	0	0	0	0	0	0	0	0	0	0	0	0	0	1	0	0	1	0	0	0	0	0	0	0	0	0	0	0	1	0	1	1	0	1	0	0	0	0
GARE-motif	phytohormone	gibberellin-responsive element	0	0	0	0	0	0	1	0	1	0	0	0	0	1	0	0	0	0	0	0	0	0	0	0	0	0	0	0	0	0	0	0	0	0	0	0	0	0	0	1	0	0	0	0	0	0	0
AuxRE	phytohormone	part of an auxin-responsive element	0	0	0	0	0	0	0	0	0	0	0	0	0	0	0	0	0	0	1	0	0	0	0	0	1	0	0	0	0	0	0	0	0	0	0	0	0	0	0	0	0	0	0	0	0	0	0
A-box	phytohormone	sequence conserved in alpha-amylase promoters	0	0	0	0	0	0	0	0	0	0	0	0	0	0	0	0	0	0	0	0	0	0	0	0	0	0	0	0	0	0	0	0	0	0	0	0	0	0	0	0	0	0	0	0	0	0	1
O2-site	phytohormone	cis-acting regulatory element involved in zein metabolism regulation	1	1	1	0	1	0	0	0	0	0	1	0	1	2	1	0	0	0	1	0	0	0	0	0	1	0	0	0	1	0	1	1	0	0	0	0	0	0	0	0	0	1	1	0	0	0	2
LTR	Stress	cis-acting element involved in low-temperature responsiveness	0	1	1	1	1	0	0	1	0	0	0	1	0	0	1	0	0	1	0	0	0	3	2	0	3	3	0	0	1	0	0	0	1	1	6	2	1	2	0	1	0	0	0	4	1	0	1
ARE	Stress	cis-acting regulatory element essential for the anaerobic induction	5	5	1	1	1	2	1	7	0	1	0	0	1	1	2	2	1	3	0	2	1	2	4	7	3	2	1	1	1	1	1	3	1	0	1	0	1	0	1	2	2	3	1	14	1	0	0
MBS	Stress	MYB binding site involved in drought-inducibility	0	0	1	1	1	0	0	1	0	0	0	0	1	1	0	2	0	2	1	1	0	1	0	0	1	0	0	0	1	1	1	0	0	1	1	0	0	2	0	1	1	0	0	0	0	0	0
TC-rich repeats	Stress	cis-acting element involved in defense and stress responsiveness	0	0	0	0	0	2	0	0	2	1	1	0	0	0	0	0	1	0	1	0	1	1	3	0	2	0	1	1	0	0	0	1	1	0	2	0	0	0	0	1	1	1	0	1	2	0	1
circadian	Stress	cis-acting regulatory element involved in circadian control	1	0	1	0	0	0	0	0	0	1	2	1	1	0	0	0	0	0	1	0	1	0	1	0	0	0	0	1	1	0	1	1	0	0	0	0	0	1	0	0	0	1	0	0	0	1	0
AT-rich element	Stress	binding site of AT-rich DNA binding protein (ATBP-1)	0	0	0	0	0	0	0	0	0	0	0	0	0	1	0	0	1	0	0	0	0	0	0	0	0	0	0	0	0	0	1	1	0	1	0	1	0	0	0	0	0	0	0	0	0	0	0
GC-motif	Stress	enhancer-like element involved in anoxic specific inducibility	0	0	0	0	0	0	0	0	0	0	0	0	0	0	0	0	0	0	1	1	0	0	1	0	0	0	0	0	0	0	0	0	0	0	0	0	0	0	0	0	0	0	0	0	0	0	1
WUN-motif	Stress	wound-responsive element	0	0	0	1	0	0	0	0	0	1	0	0	0	0	1	0	0	0	0	0	0	0	1	0	0	0	0	1	0	0	0	0	0	0	0	0	0	0	0	0	0	0	0	0	0	0	0
[truncated: 127 more columns]
