# Supplementary material for: Genome-wide identification and expression analysis of the R2R3-MYB gene family in tobacco (Nicotiana tabacum L.)
Source: BMC Genomics. 2022 Jun 9;23:432. doi: 10.1186/s12864-022-08658-7 (PMC9178890; doi:10.1186/s12864-022-08658-7)
Supplement: Supplementary file 5 — Additional file 5. [file 12864_2022_8658_MOESM5_ESM.xlsx]

## Sheet: Sheet1
Table S5 The FPKM values of 78 NtR2R3-MYB genes at five senescence stages of tobacco leaves
Gene ID	M1-1	M1-2	M1-3	M2-1	M2-2	M2-3	M3-1	M3-2	M3-3	M4-1	M4-2	M4-3	M5-1	M5-2	M5-3
NtMYB4	0.134093	0	0	0	0.183223	0	0	0	0	0	0	0	1.73752	1.3858	1.03853
NtMYB5	5.79655	4.54363	4.77301	7.48705	5.37512	7.02437	3.82173	2.87675	4.44308	1.76331	3.3332	3.25109	0.964005	1.14771	1.54272
NtMYB6	0	0	0.05831	0	0.085045	0	0	0	0.128194	0	0	0	4.75677	3.23549	2.5566
NtMYB7	0	0.060339	0.670464	0	0.11915	0	0.211267	0	0	0	0	0	1.48479	1.40919	1.07802
NtMYB10	3.92542	5.91978	4.89327	6.7257	7.98638	6.68176	6.09617	5.95276	5.29613	5.41486	3.94051	8.87655	3.71573	4.41164	1.12253
NtMYB12	0.292258	0.1933	0	0	0.655523	0	0.181414	0	0.639521	0.509894	0.179431	0	0.530488	0.554394	0.801008
NtMYB15	1.07239	1.1495	0.360155	0.675147	1.08719	0.749038	1.14421	1.44832	0.297403	0.559422	2.45383	0.047516	0.16876	0.599826	0.975192
NtMYB16	5.61477	3.30033	6.27656	5.40826	12.3687	9.64549	7.9974	7.37082	9.58329	7.67572	8.25685	9.32404	2.135	2.36175	1.60922
NtMYB17	9.70997	10.508	11.3035	9.43162	8.36433	9.09941	9.17206	7.55692	9.70849	6.08932	6.83462	11.1309	5.76934	7.18672	4.45542
NtMYB18	1.04393	0.767078	0.428121	2.22531	1.48464	1.63753	0.22466	0.267755	1.39413	0.892919	1.59399	0.578122	2.24215	3.17365	2.69954
NtMYB19	0.239209	0.420029	0.826092	0.842365	0.298153	0.043394	0.408544	0.20864	0.408049	0.136195	1.11659	0.879478	0.071163	0.587982	0.401815
NtMYB21	1.53719	0.792799	0.929862	1.94334	3.12375	3.48092	4.74378	2.87063	4.29187	2.63184	2.45049	3.45137	1.81636	3.89921	2.40037
NtMYB28	6.0419	5.48074	8.95712	6.76761	5.60152	5.1436	2.3577	5.5537	3.73293	4.11423	4.74468	3.73791	0.369139	1.57741	2.01984
NtMYB31	1.41229	1.90708	1.38489	0.282253	0.414058	0.923741	0.772743	0.373684	0.525067	0.394673	0.894291	0.228488	0.132998	0.24461	0.460429
NtMYB33	2.8217	4.89555	2.09344	1.78367	0.828495	2.48485	0.828628	2.49537	2.93318	0.407585	0.440356	0.288117	0.433281	0.639986	0.3487
NtMYB34	1.45989	1.83579	2.73769	1.38211	2.13755	1.92922	1.62792	1.79986	4.04268	1.81221	1.55496	1.53539	0.090585	0.650345	0.429634
NtMYB35	2.66083	1.93189	3.37086	5.8761	3.14127	4.68914	10.3142	7.6772	10.0367	6.73679	7.70878	7.48743	3.01532	9.03609	5.67566
NtMYB36	1.38417	1.66456	1.2254	1.63115	3.40486	1.27103	1.30497	2.17026	2.22575	1.85151	0.919638	1.79629	0.418614	0.427421	0.567119
NtMYB38	2.37836	1.73897	3.20855	2.56513	5.12736	3.93983	7.13709	9.5774	8.40127	12.5159	4.87651	11.1871	1.22176	2.30713	1.54074
NtMYB41	7.84993	4.72825	4.42073	8.43062	7.92413	7.70932	8.34159	6.10939	7.94134	8.07338	6.48456	7.14648	3.13194	5.10531	5.20806
NtMYB42	3.53315	2.35359	2.23964	4.9099	2.65124	3.83583	3.68495	1.68261	4.73685	3.53589	3.37434	3.28242	0.471779	1.29602	0.851425
NtMYB44	1.82598	1.1001	0.304528	0.870451	0.988162	0.246825	0	0.326818	0.551792	0.244238	0.325058	0.515713	0.600163	0.431076	0.804269
NtMYB46	2.0731	0.789374	0.864955	1.00108	4.48541	3.30708	3.72658	4.20143	4.75867	2.78935	3.31437	4.41419	0.798154	0.788385	0.717689
NtMYB50	0.068997	0	0	0.336422	0.46893	0.32191	0	0	0.196527	0.644271	0.350722	1.60576	0.206436	0.148745	0
NtMYB53	0.540106	0.675585	0.536948	0.505794	0.831072	1.16695	1.06908	1.25482	0.893501	1.36271	0.922007	0.410356	0.528511	0.630812	0.253297
NtMYB57	1.83087	1.19195	2.21399	0.759824	2.17181	5.11958	5.0252	4.50861	6.51088	5.18199	4.97723	7.71436	5.82571	4.0774	4.63271
NtMYB60	0.803426	0.674813	0.614534	1.84229	3.25332	1.49373	5.64413	2.10791	4.85433	1.25407	1.99409	3.27778	1.00801	1.08601	0.824002
NtMYB62	3.40235	3.29321	4.12959	2.73156	4.69841	3.24539	3.77035	3.89067	3.97423	2.93234	3.41398	1.29643	2.99795	3.85425	2.16475
NtMYB63	1.76426	1.18891	0.515971	0	1.25398	0.370314	2.58295	2.04508	1.76197	2.59472	2.98275	0.870837	0.126118	0.885358	0.296791
NtMYB66	1.72049	1.75851	2.17104	1.3313	1.52976	1.36168	2.34537	1.61316	2.12605	2.18859	1.88402	1.16945	0.532872	1.23405	1.15516
NtMYB67	3.50328	1.58389	3.15704	2.89594	1.97999	2.84356	2.61834	4.58662	4.7877	4.99577	5.45246	4.49039	0.595027	2.03994	0.529981
NtMYB69	1.50758	1.32346	2.26988	1.82608	2.79857	1.44192	1.10137	1.34193	2.76879	1.84037	1.07455	1.54892	0.609201	0.762339	0.612246
NtMYB71	0.304646	0.605341	0.536449	0.425525	1.65905	0.516804	1.80147	3.29475	4.56143	4.38723	3.22566	3.07	0.773586	0.803557	1.4117
NtMYB72	0	0	0.182718	0	0	0.413975	0	0	0	0.473358	1.0365	0.410145	0	0.049007	0
NtMYB73	1.1331	0.176876	0	1.56969	0.769623	0.809235	1.62487	2.3968	2.22643	3.01755	2.30921	2.55891	0.113764	0.698241	0.773222
NtMYB77	0.23402	0	0.089721	0.700754	1.11276	0.525559	0.446363	1.55164	1.4953	0.998747	0.955358	1.89635	0.588288	0.726434	0.309612
NtMYB78	6.77373	7.4103	3.0749	8.20592	13.7945	10.5302	5.63029	4.78025	9.39517	12.0406	18.4793	12.7977	0.944393	2.47551	2.57898
NtMYB79	0.385679	0.408114	0.120907	1.75989	1.07295	0.938167	2.0589	1.0235	1.71054	0.463954	0.984773	1.53676	0.460011	0.402085	0.731732
NtMYB82	0.521236	0.424167	1.34826	1.44438	1.89148	1.81469	2.74332	2.00827	3.60001	1.40058	1.99872	2.76152	0.671551	0.640464	0.86804
NtMYB83	1.10408	0.811022	0.718183	0.592014	0.360407	0.514124	0.708118	1.02482	1.05631	0.192992	0.481349	0.144703	0.056929	0.288901	0.162717
NtMYB90	5.86312	2.79068	4.25099	3.11611	3.07394	1.39141	1.78062	1.94881	1.18986	0.488069	0.370003	1.51325	0.378871	0.973923	0.790677
NtMYB93	8.7925	6.40933	6.98342	10.2628	11.513	9.43584	3.80069	2.44613	7.48349	8.88244	12.4038	7.81364	3.2349	5.79505	3.13628
NtMYB96	2.47783	1.67305	3.09203	3.85858	3.71664	3.78146	2.30606	3.84176	3.49095	3.44724	3.24356	2.40579	1.26009	2.76301	2.34558
NtMYB98	0.14458	0.203421	0.411112	1.95814	0.796026	1.34166	2.5704	1.19185	4.33008	1.87099	2.67128	3.98182	1.37875	1.8551	0.60904
NtMYB99	0.338553	0.16705	0.534867	0.513979	0.418113	0.817363	0.190424	0.653732	0.537846	0.232959	0	0.233766	0	0.125065	0
NtMYB101	0.609666	0.561352	0.206611	0.384242	0.572474	1.15373	3.40478	2.61626	4.4469	5.91063	4.00169	5.16225	2.77219	2.04547	1.69173
NtMYB102	2.85144	0.564237	2.46119	4.27092	2.82761	4.78019	7.26413	4.8366	3.94865	7.80913	6.3736	4.72299	0.606346	0.825233	1.73276
NtMYB103	0.249548	0.571395	0.966228	0.721313	0.630902	0.475547	0.467967	1.20363	0.473066	0.88069	0.75459	0.443795	0.181428	0.402216	0.059228
NtMYB108	2.63601	1.11038	3.10949	1.02066	1.38482	1.0694	0.632599	0.790463	0.912821	0.707807	0.543579	0.24523	0.074288	0.080819	0.363109
NtMYB110	0	0	0	0	0	0	0.236587	0	0	0.019787	0	0.053188	0.252187	0.77887	1.16095
NtMYB111	0.85494	0.461894	0.307865	2.07652	0.818438	1.01295	0.797955	0.797313	1.32906	1.43122	1.44276	1.16447	1.41678	1.01267	0.544095
NtMYB118	0.690941	0.717253	0.683042	2.09599	2.21448	0.998207	0.625549	1.21843	1.1497	1.91706	1.69207	1.16751	0.206182	0.205327	0
NtMYB120	25.4345	21.2689	22.8249	15.3442	19.381	16.8424	16.3705	11.4323	19.3957	12.7427	10.6524	11.6743	4.25402	5.22642	6.11413
NtMYB124	11.1432	17.1428	12.4026	10.8986	10.3267	9.16924	5.81337	6.21348	8.36822	1.04291	1.63306	2.98637	1.62311	2.01315	2.66856
NtMYB126	51.65	60.7791	58.5805	36.9409	38.5768	34.5757	29.0328	19.144	21.9001	13.754	12.9188	14.3613	5.74952	9.13846	7.48969
NtMYB127	5.18006	2.5751	3.85809	7.15687	3.4168	5.37838	8.61708	9.93051	10.2633	8.47237	13.1731	8.30379	4.63106	11.3137	7.6169
NtMYB131	4.3858	3.53724	2.82606	2.27723	2.02131	1.69243	0.968682	2.42192	4.57198	3.62435	7.61992	5.31789	12.7642	14.7516	12.3556
NtMYB132	30.619	26.4444	32.122	24.8735	19.1299	22.1411	30.137	19.6142	28.6208	8.6543	11.2178	14.994	2.7657	4.56669	5.1938
NtMYB133	0.126816	0.132809	0.273432	1.00365	1.20189	0.683849	0.249506	0.203137	0	0.162182	0.314372	0	0.110209	0	0
NtMYB140	8.64038	7.12746	7.7629	10.3851	8.30355	8.27754	5.47498	8.31377	5.51047	8.16474	7.20702	6.33103	2.38903	4.56726	3.49588
NtMYB141	3.99599	3.40876	4.10474	5.10537	5.8298	5.68961	3.66477	3.34401	3.44117	4.05554	4.03619	3.51925	0.865826	1.85149	1.33718
NtMYB142	74.2608	75.6656	73.7268	63.5372	66.8922	72.4211	60.1153	54.7337	48.0062	51.9519	52.2833	52.0408	16.8153	29.3123	21.371
NtMYB143	4.42003	2.8904	5.69815	8.06484	6.78234	10.91	12.8973	10.1176	10.8678	11.4762	11.7493	14.3858	2.61101	6.874	5.44906
NtMYB146	64.2556	53.8315	56.7896	63.2356	56.7557	57.7274	39.3909	39.0222	36.2712	39.2478	35.7118	29.2428	29.3133	23.9976	31.9624
NtMYB147	10.9185	14.9311	12.2155	6.1679	13.596	17.6533	5.66243	3.23986	4.01856	7.20166	6.99223	4.65638	0.870275	0.965263	1.97646
NtMYB148	2.10106	3.6794	2.32769	0.567408	1.52633	1.78999	0	0.911448	1.83354	1.18897	2.24062	1.13397	0.644523	0.880049	0.727851
NtMYB149	1.1049	1.58039	0.555128	1.28341	1.10354	1.05945	2.26773	2.37989	2.30737	2.61026	2.48547	1.56944	0.781265	1.04246	0.821622
NtMYB150	112.886	98.9951	140.619	125.526	133.94	131.84	105.018	120.017	110.557	105.526	105.467	109.893	74.7256	93.8405	74.9182
NtMYB153	94.007	83.0634	123.898	114.349	130.83	119.982	115.197	124.196	115.94	101.709	95.3685	100.764	71.766	115.258	74.4938
NtMYB154	2.09828	3.67584	3.62848	4.36041	9.21807	6.11665	2.03463	3.20165	3.89811	4.97382	2.88359	7.74983	0.851618	1.77988	0.935353
NtMYB157	0.442812	0.348289	0.06754	0	0.861192	0.295312	1.01515	0.416575	0.11268	0.522534	0.04878	0	1.19973	0.287877	1.05866
NtMYB158	5.23946	3.64699	3.32781	6.84229	5.82571	3.74414	5.38195	6.57321	5.43155	7.61396	6.69322	4.39586	2.03628	2.26097	2.41936
NtMYB159	17.3384	10.6384	10.5172	12.0435	10.2853	14.0012	7.95315	9.50739	7.4876	5.42958	7.32333	7.99153	2.68905	2.02523	2.55617
NtMYB164	0.63903	0.293074	0.258008	0.756242	0.652681	0.281275	1.8794	1.21699	1.65291	7.13819	5.23263	4.64327	0.610951	0.620634	0.820795
NtMYB169	0.081318	0.022591	0.069416	0.022028	0.466973	0.025293	0.092098	0.145175	0	0.191999	0.135746	0.147773	1.63655	2.12252	0.991476
NtMYB172	17.1269	12.9665	14.5496	9.06848	8.14874	13.225	4.9872	7.57161	8.59348	2.66397	2.12506	2.35062	3.45443	3.85198	3.93094
NtMYB173	5.06056	4.77842	4.08584	3.34273	2.93116	1.99999	2.0286	2.60461	2.50093	1.08556	1.17354	1.17649	0.499317	0.965357	0.833389
NtMYB174	4.16829	4.74853	4.19	2.60109	2.57131	2.23003	2.76676	2.42415	2.16408	1.39634	1.8907	1.66255	1.17442	1.81386	0.629436
