# Supplementary material for: Genome-wide identification and expression analysis of the R2R3-MYB gene family in tobacco (Nicotiana tabacum L.)
Source: BMC Genomics. 2022 Jun 9;23:432. doi: 10.1186/s12864-022-08658-7 (PMC9178890; doi:10.1186/s12864-022-08658-7)
Supplement: Supplementary file 6 — Additional file 6. [file 12864_2022_8658_MOESM6_ESM.xlsx]

## Sheet: Sheet1
Table S6 The FPKM values of 69 NtR2R3-MYB genes in response to cold and slat treatments
Gene ID	Cold_CB-1_CK-1	Cold_CB-1_CK-2	Cold_CB-1_4℃-1	Cold_CB-1_4℃-2	Cold_K326_CK-1	Cold_K326_CK-2	Cold_K326_4℃-1	Cold_K326_4℃-2	Salt_K326_CK-1	Salt_K326_CK-2	Salt_K326_CK-3	Salt_K326_Nacl-1	Salt_K326_Nacl-2	Salt_K326_Nacl-3
NtMYB3	8.76	6.39	1.1	1.44	15.33	12.78	1.34	0.95	1.43	2.41	1.59	1.09	0.69	0.44
NtMYB4	1.88	1.06	0.53	1.22	2.36	1.95	0.61	1.2	0.12	0	0.44	0	0	0
NtMYB6	0.66	0.69	0.07	0.79	1.46	0.64	0.13	1.19	0.12	0	0.07	0	0	0.05
NtMYB10	30.24	22.28	15.9	21.78	27.74	27.46	22.69	23.98	9.41	9.69	7.24	12.32	11.58	10.95
NtMYB14	0.54	0.13	0.12	0.33	0.72	0.55	0.27	0.22	0	0.05	0.26	0	0.14	0.13
NtMYB16	0.97	0.81	14.55	17.2	1.34	0.75	51.86	13.95	0.69	0.61	0.24	0.48	0.29	0.65
NtMYB17	17.77	16.38	14.47	10.15	18.48	14.59	11.02	9.38	13.55	16.3	13.9	20.82	17.16	16.87
NtMYB19	0	0.13	2.75	3.96	0.32	0.26	9.53	3.69	0.07	0	0	0	0	0
NtMYB28	12.23	7.62	4.41	6.52	9.35	10.97	6.61	5.83	4.8	5.95	5.49	4.11	2.99	3.04
NtMYB33	21.91	17.32	2.97	3.71	16.59	18.73	2.18	4.39	13.91	14.27	14.41	12.38	12.43	14.77
NtMYB34	11.11	10.86	16.26	15.62	15.32	8.54	23.06	21	3.05	3.51	5.43	3.9	3.62	4.28
NtMYB35	6.17	5.49	35.79	24.04	9.71	6.68	50.27	38.23	9.3	9.54	7.08	22.43	23.91	22.62
NtMYB38	1.19	0.95	9.57	7.15	2.17	0.56	16.53	12.44	0.71	0.77	0.9	2.29	2.82	2.85
NtMYB40	1.1	0.85	0.43	0.58	1.06	0.89	0.73	0.46	0.28	0.3	0.12	0.15	0.09	0.42
NtMYB42	9.03	7.9	33.54	27.68	15.34	6.25	58.15	50.28	6.08	6.51	4.99	22.86	20.72	23.15
NtMYB43	7.71	4.45	0.37	0.93	4.98	6.41	0.24	0.86	0.09	0.2	0.17	0	0	0
NtMYB44	2.58	1.76	0.77	0.69	2.61	2.95	0.64	0.55	0.87	1.39	1.26	2.36	1.46	1.57
NtMYB46	1.15	1.3	12.22	6.58	2.29	0.67	13.15	9.67	1.32	1.52	0.89	2.11	2.58	3.68
NtMYB49	1.56	1.15	0.32	1.17	1.79	1.56	1.1	1.07	0.19	0	0.06	0.05	0	0.1
NtMYB50	0.29	0.36	2.32	3.61	0.3	0.17	8.12	4.35	0.06	0	0	0	0.16	0
NtMYB60	0.34	0.11	4.56	3.75	0.48	0.31	14.95	9.21	0.24	0.19	0.45	0.13	0.27	0.15
NtMYB62	4.01	4.4	1.16	1.58	4.2	4.4	0.84	0.88	3.57	4.12	4.08	5.46	4.45	5.07
NtMYB63	6.28	4.07	2.99	2.01	4.69	5.4	0.95	1.3	3.06	2.19	2.97	4.07	3.26	3.69
NtMYB64	3.06	1.43	11.48	10.26	1.65	4.55	2.72	4.03	1.44	0.84	2.64	0.14	0.42	0.62
NtMYB65	1.82	0.88	0.73	0.69	0.73	2.2	0.83	0.55	2.91	2.69	3.21	2.4	3.27	2.54
NtMYB66	1.85	2.58	1.27	1.42	2.18	2.29	0.69	1.08	2.45	3.48	2.46	4.17	5.21	4.47
NtMYB67	6.86	4.79	11.01	10.31	8.05	3.06	10.69	6.49	1.44	1.84	1.4	2.4	2.02	1.71
NtMYB69	7.93	8.14	15.59	12.27	6.52	6.44	16.22	11.31	8.43	9.36	9.18	16.44	13.17	12.22
NtMYB71	15.51	10.4	13.94	15.81	14.13	8.15	34.96	33.48	1.9	2.94	2.41	2.01	2.51	2.07
NtMYB73	6.96	4.47	12.57	10.26	5.85	3.87	9.49	4.99	1.15	2.15	1.94	0.55	1.5	1.44
NtMYB74	4.5	5.59	1.86	3.36	8.54	3.41	2.25	2.88	0.73	1.7	1.03	0.81	0.28	0.22
NtMYB78	0.52	0.14	6.81	2.47	0.38	0.17	2.24	1.67	1.37	0.57	0.86	1.22	0.21	0.99
NtMYB79	3.57	3.55	5.58	4.17	3.38	3.3	7.53	2.51	4.42	2.83	4.19	2.43	2.58	2.84
NtMYB82	3.37	3.69	7.09	5.29	4.01	3.17	7.94	4.96	3.79	3.97	2.86	3.44	3.02	4.76
NtMYB83	4.14	4.26	0.54	1.43	3.92	3.83	1.7	1.78	0.42	1.86	1.06	0.69	1.93	1.4
NtMYB84	4.85	6.03	1.59	2.28	7.01	2.95	2.15	2.27	2.26	3.65	2.93	0.65	0.81	1.07
NtMYB88	1.19	1.96	0.27	0.48	1.03	2.42	0.42	0.34	0.13	0.13	0.32	0	0.15	0.05
NtMYB92	0.78	0.31	0.57	0.51	0.3	1	0.82	0.5	0	0.11	0.19	0	0.23	0.04
NtMYB93	3.28	1.66	1.09	1.06	1.78	1.67	0.6	1.15	1.85	1.14	1.75	2.11	1.4	0.93
NtMYB94	1.22	1.07	0.09	0.66	0.74	1	0.05	0.24	0.06	0	0.47	0.2	0.08	0.05
NtMYB98	0.22	0.35	3.15	3.73	0.57	0.43	5.47	2.66	0.06	0	0.24	0.48	0.17	0.27
NtMYB100	0.09	0.11	0	0.3	0.19	0.18	0.92	0.76	0.12	0.07	0.08	0.07	0.06	0
NtMYB104	0.64	0.47	0.48	0.31	0.71	0.84	0.32	0.51	0.37	0.25	0.12	0.2	0.38	0.16
NtMYB108	6.35	3.12	6.46	7.57	6.72	2.56	17.13	14.37	0.14	0.54	0.51	0.64	0.67	0.62
NtMYB111	2.56	2.1	3.07	2.87	2.78	2.77	2.97	2.48	2.59	2.65	2.34	3.78	2.95	3.04
NtMYB112	0	0	1.75	0.76	0	0	1.96	0.83	0	0	0	0	0	0
NtMYB120	104.56	108.72	9.4	7.24	111.92	86.83	18.54	13.64	152.17	136.31	144.95	125.81	130.59	151.15
NtMYB124	35.69	42.59	3.17	2.56	32.56	32.84	4.67	2.62	62.95	62.31	68.15	74.33	63.37	72.3
NtMYB128	0	0	0	0.75	0	0	1.35	0.58	0	0	0	0	0	0
NtMYB131	2.1	3.15	1.99	3.16	2.71	2.36	2.89	2.46	1.59	1.53	1.59	1.85	0.91	1.37
NtMYB132	74.83	76.11	3.16	3.54	43.77	71.66	4.06	3.28	91.27	76.15	75.05	77.96	85.73	88.3
NtMYB133	0.5	0.21	0.06	0.3	0.56	0.51	0.17	0.08	1.38	0.89	0.84	0.54	0.36	0.76
NtMYB134	0.63	0.2	0.44	0.69	0.85	0.48	0.14	0.46	0.06	0.28	0.41	0.14	0.3	0.11
NtMYB137	0.48	0.46	0.62	0.55	0.35	0.27	0.77	0.4	0	0.3	0.35	0.08	0.19	0.3
NtMYB140	4.15	3.8	4.03	5.41	3.93	3.6	4.8	5.28	3.23	3.28	2.64	3.8	3.78	5.23
NtMYB142	20.99	26.61	11.18	23.47	25.58	11.83	19.59	21.15	7.86	6.22	6.86	16.34	21.11	19.4
NtMYB143	2.78	4.32	3.57	2.84	3.1	1.27	6.68	10.03	5.21	3.54	4.62	12.09	13.35	11.09
NtMYB144	0	0	0.31	0.53	0	0	0.16	0.23	0	0	0.07	0	0	0
NtMYB146	29.74	41.77	15.78	31.05	39.21	17.8	28.81	34.42	9.96	10.84	10.19	24.81	29.6	27.05
NtMYB149	1.41	1.68	0.46	0.47	1.68	0.98	0.68	0.62	0.98	0.72	0.79	0.78	1.31	1.11
NtMYB151	6.64	3.32	0.37	0.92	3.49	4.12	0.45	1.15	0.27	0.29	0.21	0.42	0.05	0.24
NtMYB153	57.99	82.52	54.84	92.8	86.36	65.17	95	142.21	98.04	80.79	92.94	196.04	195.19	205.7
NtMYB154	23.5	31.4	19.78	34.48	50.39	6.33	24.34	33.93	0.86	0.53	1.53	2.01	2.08	1.23
NtMYB157	0.79	0.13	0.47	0.11	0.65	0.28	0.26	0.66	0.57	0.23	0.36	0.31	0.26	0
NtMYB158	2.91	3.27	2.51	1.47	3.87	2.97	2.21	1.9	1.38	1.77	2.13	2.34	1.56	2.29
NtMYB164	0.53	1.53	0.53	0.6	1.64	1	1.27	0.84	0.54	0.9	0.56	0.32	0.45	0.46
NtMYB165	2.06	1.37	0.84	1.55	1.91	2.09	1.91	1.64	1.79	1.47	1.33	2.01	2.32	1.77
NtMYB173	11.09	11.95	5.26	4.92	11.45	8.46	3.52	4.43	10.89	10.27	11.19	13.68	13.72	13.86
NtMYB174	13.43	10.6	12.7	13.28	12.41	11.59	10.13	12.12	6.75	8.57	6.89	10.78	10.57	10.42
